# Supplementary material for: A Tool for Multiple Targeted Genome Deletions that Is Precise, Scar-Free, and Suitable for Automation
Source: PLoS One. 2015 Dec 2;10(12):e0142494. doi: 10.1371/journal.pone.0142494 (PMC4668057; doi:10.1371/journal.pone.0142494)
Supplement: S1 Table — Table of expected sizes of the products produced for the 11 ORFS. (CSV) [file pone.0142494.s019.csv]

ORF ID	PCR1 product size	PCR2 product size	PCR3 product size
YMR272C	774	1266	1890
YDR093W	680	1281	1796
YGL202W	736	1457	1852
YHR163W	592	1266	1708
YPR073C	667	1266	1783
YGR125W	595	1281	1711
YNL169C	976	1266	2092
YJL134W	567	1281	1683
YPL262W	855	1281	1970
YDR074W	981	1266	2097
YMR205C	707	1266	1823
