# Supplementary material for: A Tool for Multiple Targeted Genome Deletions that Is Precise, Scar-Free, and Suitable for Automation
Source: PLoS One. 2015 Dec 2;10(12):e0142494. doi: 10.1371/journal.pone.0142494 (PMC4668057; doi:10.1371/journal.pone.0142494)
Supplement: S2 Table — Table of primer sequences for the 11 ORFs. (CSV) [file pone.0142494.s020.csv]

ORF ID	PCR1 forward (primer 1)	PCR1 reverse (primer 2)	PCR2 forward (primer 3)	PCR2 reverse (primer 4)
YMR272C	GCTTACATTTGCAGACGTCAAAAAACCTGACAAACC	CTTCGTACTAGTTTTAGCTTACCACCGCTTTTAGTG	GTGGTAAGCTAAAACTAGTACGAAGTTATTGGTCAGCCTCGTCCAAAATTGTCAACCTAGGAAAACACACATTACTTGCCTC	TTATTCATATTTCATTTTGGACAATGGGGCATCGGGGCCTAAGTAGATCCCAATACAACAGAT
YDR093W	GTGATCATTTCTGTATAAGTTTTCTCAACTGAATATATAAATATATATCATTACTATGCT	ATATGTGTTGAGTTTATGCTATGATTCTTTTTAAAGAATTCTATTATTAAAAGGATTAGG	AATTCTTTAAAAAGAATCATAGCATAAACTCAACACATATTGATTACAATTTTTTTCTTCCTTTGTACTATGTATACCAACACACATTACTTGCCTC	TTAACGGTCCCTGCTGCGCTGGCTGAGCAGCGTCTCTGCATGATTGATCCCAATACAACAGAT
YGL202W	AAGACATTAACATCATTTTTCGTGCTGTTAGGGTGGTG	GATAGTAACGATCGGTTGTCCTATTCAATGTCTGTATC	AATAGGACAACCGATCGTTACTATCAGAGGTAAATACGTTGGAAGAATATATATAAGGTGAAAAACACACATTACTTGCCTC	CTATTTGGAAATACCAAATTCTTCGTATAAAGTATCACCTAATCTGATCCCAATACAACAGAT
YHR163W	CAAGACGGTGCATTTCTGGGCTCCTACTTTGAAATGGGGTCTGG	TTGTCGCGGACCAGGGGTAAAGCAATTGATGGTGCATTGCCTTC	TTGCTTTACCCCTGGTCCGCGACAAAAAAGACACACATGCGAGCTTTCGAACCTCAGATGCTAATCACACATTACTTGCCTC	CTAAAAAGTTTTCGTTTGAACTTTTCCAAAAGCTTCCTCATTAACGATCCCAATACAACAGAT
YPR073C	TTGTTTCTCTACCAGATTTCTTCACTTTTGACAAACAACCCCTAGAATACAGACTATC	TTTCGTGTTAACTTTCCCTTCTCAGTTTTCTATCGCTTATCAAAAATCACAGGGTTTC	CTGAGAAGGGAAAGTTAACACGAAAGCTAGCAAGTAATGATGGTGCGGTCTACATCGAGTAAAAACACACATTACTTGCCTC	TTATAACTCTTTTTTTAAAAACTGTTTGGAGAAATAGGTGATTTGGATCCCAATACAACAGAT
YGR125W	AATCTATATAGATATATGTATATAATAAAAGTTTTCAATCTGCTGACC	ATTTCTAAATTAAATTTTTGAGATTTTAAACTGTCTTGCTTATAGACC	AGCAAGACAGTTTAAAATCTCAAAAATTTAATTTAGAAATGAGCGTACACGTATATTTATTTAATTTCTTTTATTGCCGGCACACATTACTTGCCTC	TCATGCGCTAACAAGTGTGTAACCTAGTAATTCTTTGAATCTGGTGATCCCAATACAACAGAT
YNL169C	ACCACTAGACCTGCAAACTCGACTTTCAATGGTTTAAATGAAG	GCTGGCTTTGCTTTTCCTTCTTCTTCAAAAAATAACGACCAAG	AAGAAGAAGGAAAAGCAAAGCCAGCAAGCAATCATATGTAAAGTTAGCATTTATTTTGCTGTATACACACATTACTTGCCTC	TCATTTTAAATCATTCTTTCCAATTATGCCTAATTTCTGTCCCATGATCCCAATACAACAGAT
YJL134W	CACATTGTCGTCAAAAGGTAATCTCCCCAGAAGTTTTCACTC	TTTTTATCTATACAAATGGCTTGTGTCCGCTGGTCTGGTAGG	TACCAGACCAGCGGACACAAGCCATTTGTATAGATAAAAAAACAAAAGGAACAAAAAAAAAAAAATAGACAAAATGTAGTCACACATTACTTGCCTC	TTATGCTATATTTAAGAGGGAAAATAGGACGGGGCTGCACATTACGATCCCAATACAACAGAT
YPL262W	TTATCCTTCTTATTCTTCTTTGCCATTAATCACTTCTAC	GATTGTATCTCTTATCCGTTTAATAGTTAGACTTTATGG	TCCATAAAGTCTAACTATTAAACGGATAAGAGATACAATCACGAGCTAAATACCTAATAATATACAAGTTTTTTATGTCTCACACATTACTTGCCTC	TTATTTAGGACCTAGCATGTGTTCAGGAACAACCCATTCATCAAAGATCCCAATACAACAGAT
YDR074W	CTATCTTCTCTTGGCAAGAGTGTTCGAGATATGGTAG	TTCGGCACAGAAATAGTGACAGGCAGTGTTATTTTGG	TGCCTGTCACTATTTCTGTGCCGAAAACACCCTTTTTAACGAAATGGTTATGACTAGACAGACATCACACATTACTTGCCTC	TCAAACCTTTGCGCCGGTGTAAGAAGCCGATCTTTTCATAACATAGATCCCAATACAACAGAT
YMR205C	CCATCTCCACGCTAAAAGGAAAACGAAGATTAAGATAAAGTTGGG	TGCGTATGGTTAGTTCTTGGCCAATGCTAAACTAGTCTCTAAATC	ATTGGCCAAGAACTAACCATACGCAAAGAAAATGACCTTTTATTACACTTTCTATTATTAATGTCCACACATTACTTGCCTC	TTAATCAACTCTCTTTCTTCCAACCAAATGGTCAGCAATGAGTCTGATCCCAATACAACAGAT
