# Supplementary material for: A Tool for Multiple Targeted Genome Deletions that Is Precise, Scar-Free, and Suitable for Automation
Source: PLoS One. 2015 Dec 2;10(12):e0142494. doi: 10.1371/journal.pone.0142494 (PMC4668057; doi:10.1371/journal.pone.0142494)
Supplement: S3 Table — Further forward primers were then chosen for PCR2 for YGL202W and YGR125W. (CSV) [file pone.0142494.s021.csv]

ORF ID	PCR2 forward (primer 3)
YGL202W	AATAGGACAACCGATCGTTACTATCAGAGGTAAATACGTTGGAAGAATATATATAAGGTGAAAAAACACTCCTCAGAAGCTC
YGR125W	TCATGCGCTAACAAGTGTGTAACCTAGTAATTCTTTGAATCTGGTCTAGAGATCCCAATACAAC
