# Supplementary material for: A Tool for Multiple Targeted Genome Deletions that Is Precise, Scar-Free, and Suitable for Automation
Source: PLoS One. 2015 Dec 2;10(12):e0142494. doi: 10.1371/journal.pone.0142494 (PMC4668057; doi:10.1371/journal.pone.0142494)
Supplement: S4 Table — Expected product sizes using the confirmation primers. The four resultant strains were verified using confirmation primers from the EuroFAN project (http://www-sequence.stanford.edu/group/yeast_deletion_project/Deletion_primers_PCR_sizes.txt). (CSV) [file pone.0142494.s022.csv]

ORF ID	CPS A to CPS D with gene	CPS A to CPS D gene deleted	CPS A to RinklURA3	CPS D to FinklURA3
YMR272C	1801	646	709	1198
YDR093W	5460	621	659	1223
YGL202W	2240	737	744	1254
YHR163W	1410	660	769	1152
YPR073C	1041	555	651	1165
YGR125W	3725	614	651	1224
YNL169C	2051	548	650	1159
YJL134W	1785	555	660	1156
YPL262W	2167	700	766	1195
YDR074W	3393	702	667	1296
YMR205C	3196	316	552	1025
