# Supplementary material for: A Tool for Multiple Targeted Genome Deletions that Is Precise, Scar-Free, and Suitable for Automation
Source: PLoS One. 2015 Dec 2;10(12):e0142494. doi: 10.1371/journal.pone.0142494 (PMC4668057; doi:10.1371/journal.pone.0142494)
Supplement: S5 Table — Table of properties of the PCR results for the 96 ORFs. (CSV) [file pone.0142494.s023.csv]

Well	Strain	Reason chosen	PCR1 notes	PCR2 notes	PCR3 notes	Colonies on URA-
A1	YAL023C	32 good				273
A2	YAL056W	32 good				168
A3	YBL069W	32 good		weak		30
A4	YBR052C	32 good				200
A5	YCL063W	32 good		weak		9
A6	YCR095C	32 good	wrong size		weak	84
A7	YDL174C	32 good				100+
A8	YDL191W	32 good				22
A9	YDR222W	32 good				100+
A10	YER122C	32 good			no visible product, some dimer	12
A11	YER158C	32 good	wrong size		no visible product, lots of the PCR1 wrong size product	0
A12	YFL001W	32 good				18
B1	YGL254W	32 good		weak		20
B2	YGR163W	32 good		weak		140
B3	YGR241C	32 good				13
B4	YIR013C	32 good				170
B5	YJL065C	32 good				120
B6	YJR153W	32 good				210
B7	YKL132C	32 good				172
B8	YKL191W	32 good				132
B9	YLR065C	32 good		weak?		72
B10	YLR079W	32 good			no visible product, some PCR1	2
B11	YLR091W	32 good	no visible product	no visible product	no visible product, some PCR1	0
B12	YML097C	32 good	no visible product, some dimer		no visible product, some dimer	24
C1	YMR035W	32 good				240
C2	YMR103C	32 good				106
C3	YNL129W	32 good				200+
C4	YNR057C	32 good			no visible product, made PCR1	4
C5	YOR076C	32 good		weak		72
C6	YOR106W	32 good				68
C7	YPL202C	32 good				208
C8	YPR054W	32 good			no visible product, produced a small product	13
C9	YAL058W	GC content, 3prime 0,1, overall 37.29	no visible product			44
C10	YAR028W	GC content, 3prime 2,3, overall 35.42			no visible product, some small product	12
C11	YBL033C	GC content, 3prime 4,4, overall 40.00		weak	no visible product, some PCR2	21
C12	YBL055C	GC content, 3prime 2,4, overall 43.14	weak, dimer		no visible product, some PCR2	52
D1	YBL091C	GC content, 3prime 0,2, overall 35.71				432
D2	YBR077C	GC content, 3prime 5,5, overall 38.24		weak	no visible product, dimer	12
D3	YCL050C	GC content, 3prime 3,4, overall 21.43	no visible product			500+
D4	YDR071C	GC content, 3prime 3,5, overall 24.49	no visible product		no visible product	1
D5	YDR330W	GC content, 3prime 3,3, overall 36.73		weak		105
D6	YER115C	GC content, 3prime 2,6, overall 33.33		no visible product	no visible product	0
D7	YHL044W	GC content, 3prime 2,2, overall 42.59				440
D8	YHR207C	GC content, 3prime 7,5, overall 39.02	no visible product		weak	29
D9	YIL079C	GC content, 3prime 3,3, overall 44.00	weak plus dimer	weak	weak?, produced PCR2	50
D10	YIL111W	GC content, 3prime 4,4, overall 37.84			no visible product, some PCR2, some small product	112
D11	YJL058C	GC content, 3prime 4,5, overall 37.25				154
D12	YJL128C	GC content, 3prime 1,4, overall 30.00	no visible product		weak product, some PCR2	32
E1	YKL023W	GC content, 3prime 2,5, overall 57.14				32
E2	YKL166C	GC content, 3prime 2,2, overall 43.75	weak		no visible product, made PCR1	9
E3	YKR039W	GC content, 3prime 4,5, overall 21.95	weak			114
E4	YLR218C	GC content, 3prime 6,6, overall 48.39		weak		153
E5	YLR255C	GC content, 3prime 2,4, overall 60.00			weak	81
E6	YLR350W	GC content, 3prime 7,5, overall 33.33				239
E7	YML048W	GC content, 3prime 4,6, overall 53.85				213
E8	YML088W	GC content, 3prime 3,4, overall 45.10	no visible product		no visible product, lots PCR2	249
E9	YMR018W	GC content, 3prime 5,5, overall 38.64	no visible product, lots dimer		weak, lots PCR1 and some small product about 600	44
E10	YMR278W	GC content, 3prime 1,2, overall 39.22	no visible product, dimer			53
E11	YNR058W	GC content, 3prime 6,6, overall 44.44				332
E12	YOL158C	GC content, 3prime 4,5, overall 40.00	no visible product		no visible product, some PCR2	12
F1	YOR008C	GC content, 3prime 2,5, overall 27.27				42
F2	YPR037C	GC content, 3prime 3,4, overall 51.35		weak		201
F3	YPR040W	GC content, 3prime 2,4, overall 47.73				152
F4	YPR051W	GC content, 3prime 1,2, overall 45.24				36
F5	YBR273C	self dimer tests				492
F6	YAL030W	self dimer tests				736
F7	YAL065C	self dimer tests	wrong size?			512
F8	YAR002W	self dimer tests	no visible product		no visible product, some PCR2	9
F9	YBL049W	self dimer tests			weak, some small product	69
F10	YBR144C	self dimer tests	two weak bands		no visible product, lots PCR2	320
F11	YBR185C	self dimer tests		weak		135
F12	YBR255W	self dimer tests				113
G1	YCL044C	self dimer tests		ok, but dimer present	no visible product, dimer	29
G2	YCL047C	self dimer tests				294
G3	YBR268W	self dimer tests				445
G4	YAL002W	dimer tests				77
G5	YBL082C	dimer tests			no visible product	160
G6	YCR045C	dimer tests				500+
G7	YDL106C	dimer tests				500+
G8	YIL148W	dimer tests	no visible product		no visible product, lots PCR2	42
G9	YJR073C	dimer tests	no visible product, lots dimer		no visible product, some PCR2, some small product	100
G10	YLR011W	dimer tests		weak		14
G11	YCL044C	dimer tests		weak		101
G12	YDL022W	dimer tests	weak			4
H1	YDL175C	dimer tests			no visible product	121
H2	YGL211W	dimer tests		weak	no visible product, made PCR1	72
H3	YAL009W	pcr2 dimer tests				259
H4	YBR185C	pcr2 dimer tests				824
H5	YBR270C	pcr2 dimer tests	weak		no visible product	117
H6	YCR025C	pcr2 dimer tests				1004
H7	YDL012C	pcr2 dimer tests			weak	72
H8	YDR375C	pcr2 dimer tests			no visible product, also lots small product	70
H9	YLR035C	pcr2 dimer tests		weak?		67
H10	YLR412W	pcr2 dimer tests			multiple product	500+
H11	YML089C	pcr2 dimer tests				140
H12	YPL033C	pcr2 dimer tests	no visible product, dimer		weak	18
