# Supplementary material for: A Tool for Multiple Targeted Genome Deletions that Is Precise, Scar-Free, and Suitable for Automation
Source: PLoS One. 2015 Dec 2;10(12):e0142494. doi: 10.1371/journal.pone.0142494 (PMC4668057; doi:10.1371/journal.pone.0142494)
Supplement: S6 Table — Results of investigation into overall GC content. a Where there is no comment, the expected amplicon was obtained using the standard annealing temperature of 58°C (See Methods). b Only 6 of the 21 bases at the 3’ end of the forward primer are G or C. In general, reactions involving primers with an overall G + C content below 30% either gave a weak product or no visible product at all. However, this was not always the case. Furthermore, some primer pairs with higher G + C contents also failed to yield a visible product. In spite of the apparent failure of some of these reactions under standard conditions, all primer pairs chosen to test overall G + C content yielded the expected product when the reduced temperature touchdown PCR was employed (touchdown PCR with annealing from 60–55°C for 5 cycles and then 55°C for a further 25 cycles). We do not advocate the use of a lower annealing temperature for all ORFs since stringency is reduced. We also examined the efficacy of amplification in relation to the frequency of G + C residues at the 3’ extremity of primers with an overall G + C content above the 30% threshold (S7 Table). We expected reactions to fail if primers lacked a GC clamp and contained two or less G + C residues among the last 8 at the 3’ end. In fact, some primers of this nature did generate amplicons under standard annealing conditions (58°C) whereas others did not. (CSV) [file pone.0142494.s024.csv]

ORF ID	Sequences of forward and reverse primers	Percent G+C	G+C at 3' end	Comment (see footnote a)
YCL050C	CTTTTTTTTATTGTGTTGGTTTTTATATGTTTTGTTATGTATTGTTTATTTTCCCT TTTTATTTTAATTTTTACTTTTCTGTTTGTTCTAAAATCTATCTAAACTGGCTTTC	21.4 (12/56)	3/8 4/8	Required annealing at 55 ° C
YKR039W	TTATTTATTTTTTTTTATACCATTTCCTTTTGATAAGGGGT TTTTTATTTCTTTTTTTTGTTTCTTATAAATGTTGCTGTCC	22 (9/41)	4/8 5/8	Weak product
YDR071C	TTTGTTTTACAACCAAAAGTTTTAAAAAAGTGGATTCATATAAGGTTAG TTTAACTTTTTATTTAATCGTAATGTATTGGTGTTATTTTTTCTCCGAG	24.5 (12/49)	3/8 5/8	Required annealing at 55 ° C
YOR008C	AAATAATGTGGAGATCTTATCTTGTTTTTCTCTTCTTTATGACA TATTTAAATAGAATTTTTTATCCTGAGTACTAAATCAGCCAACG	27.3 (12/44)	2/8 5/8
YJL128C	GTAGTATAGTATTGCAACAGGAAAAAAAAATCTTATTGCGTAGCACTCTGTATCTATTTT CTTTGAGAAATTAACGTCTCGATCTGCTTAATATAATAATGTATCTATAGAAATGTACGG	28.8 (17/59)	1/8 4/8	Required annealing at 55 ° C
YER115C	AATAGTAAGGAACAAACTGTTGATTTAACTGCAGATGCCATAGACTTA ATACAAGTTTGAACAAAATACAACTCAAAGTAAAATGGTAGCTGCACG	33.3 (16/48)	2/8 6/8
YAR028W	GTTGTAAACCGCTAATGATTATGTTCCTAATACCTGTGTGTTTGGTTT GGTCAATTGATATCTTGCCTTAATATGGCACTTATAGATGTTATCCTG	35.4 (17/48)	2/8 3/8
YJL058C	CGGAAGTGAATGAGAATACCAACAGTTTTACTGATGATTATATTGACGGAG AATGAAAGAACTTTATTTCTACAGAGGTCAATTGGCGTTTCTGTCACCTAG	37.3 (19/51)	5/8 4/8
YOL158C	AGAATCATCTCTACTACACACTGCATTATGAACTGCAGCCACATTTATCTAAGGG TTTCAGAGAGACATTCACGAGCACTTTTTTGCTATATTAGAGTTCTGCTAGGACC	40 (22/55)	4/8 5/8	Required annealing at 55 ° C
YBL055C	GAGAAAGTGAGTGGGAATGGACAAGATTATTTGGGTGAGGGTGTTTGCTTA ATAACTATAACAGTACTGGCGCCTCAAAAAAATGCCTTGGCAGCGAAAGTG	43.1 (22/51)	2/8 4/8
YML088W	CTCTGAAGAGTTTAGCGGGCTCTCAGACGGTTTTTTCGCTTTTGGCATTTT GCTGTCTTATTCCCTAGTGTCGGCCACCTGATAAAGGTTTTTAACTCGTAC	45.1 (23/51)	3/8 4/8	Required annealing at 55 ° C (see footnote b)
YPR040W	GCCGTCCTGCTAGATGTCTGTACGGGATACTTCTCAATCAACTT TTTTTCTGGGGAGCTGTTGTGTCTAAAGCTGCCCTTAGGTCATG	47.7 (21/44)	2/8 4/8
YPR037C	TGCCCTTATACCGCGTAGTGTAGGTCCAGTCGTACTT CCCTTCGTTCCTTGCACAATCTGTCCAGACTTTCCTC	51.4 (19/37)	3/8 4/8
YML048W	GCTTTTGCCCTTGACCCTGAATGCGGCAGATCCAGCGACTTCATCGAGGTTA GCTTGCAATCGCCCTCTATCAAAACAAAGTCCACCGATCTCTGCTGCCCCTC	53.8 (28/52)	4/8 6/8
YKL023W	TTCCCCATATTGGGAACCTGCTCTGCCCTGCTCAGCACGTAG GCTTGCACGTTATACCTGGCCGGGATTGGGGCGCTATTCTTG	57.1 (24/42)	5/8 2/8
YLR255C	AGGGTGGAGAGTTAGAGCTGGTGTTGGCACCGGGCGTAGTTGCTG TCACCCGTCGGGCGAAATCCACCCTCGCGGCCTCGTTTAGAATAC	60 (27/45)	4/8 2/8
