# Supplementary material for: A Tool for Multiple Targeted Genome Deletions that Is Precise, Scar-Free, and Suitable for Automation
Source: PLoS One. 2015 Dec 2;10(12):e0142494. doi: 10.1371/journal.pone.0142494 (PMC4668057; doi:10.1371/journal.pone.0142494)
Supplement: S7 Table — Results of investigation into G + C content of the 8 bases at the 3’ end. a Where there is no comment, the expected amplicon was obtained using the standard annealing temperature of 58°C (See Methods). b This reaction gave a product of unexpected size. See also S6 Table. (CSV) [file pone.0142494.s025.csv]

ORF ID	Sequences of forward and reverse primers	Percent G+C	G+C at 3' end	Comment (see footnote a)
YLR350W	ACGATTATGTATATCCATATATATATATACACTACAAGCCGACCG GATGAAACTGTTTCTTATGCGTTTTTATAATGGTATAGTCTTGCG	33.3 (15/45)	7/8 5/8
YHR207C	AAGGATAATAACAGAATTTAATGGCTTGATATGGACGGGCG TTTTGTGCCACTTTTCGTTATTTTGTATCAGTGCACGCTTG	39.0 (16/41)	7/8 5/8	Required annealing at 55 ° C (see footnote b)
YNR058W	TAGTACATTGTGCAACCTGTGCCATAATATTGACACCGAACTTCTTCAGGGCCT TAGTTGTTATCCTAGCAATAGAAAACGAATTGCGCTGTTGACATCCTCCCGACC	44.4 (24/54)	6/8 6/8
YLR218C	GTAGTCTTTACGGTAATGGAGTTGGCCCTTG AAATGAAGCGAATGGATGAGAAGAGGGGAGG	48.4 (15/31)	6/8 6/8
YBR077C	CGTAGGTGTTTGACATTGAATATTTATACCGGCT ATTGCTTCAATATTTTGGATACCGTTTGCTGCTG	38.2 (13/34)	5/8 5/8
YMR018W	AATTATATTCTGCGCTTGCCTTTTATATTAAGCGTCACAACGCC CGTGCTTACAAAAGGTACCCTTTATTCTTAATGATTCTCCACTC	38.6 (17/44)	5/8 5/8	Required annealing at 55 ° C
YBL033C	GGTTCAAAAAGTGGAAGTAGTAGTGCTCTT CCTGTAGGTTTGTTGTAGTTTTATGTACGC	35.4 (12/30)	4/8 4/8
YIL111W	ATGATATTGTTGAAGGATATCGACTTGCTCTCAAAGG GCTCTTTACAATGAATATGTGGCGTTATTCCATTGTG	37.8 (14/37)	4/8 4/8
YDR330W	CACGATGTAACCCAGTTATAGAACCTATTCTGTAGTTTGTTGCAGTTTT ATAAAAGGTATGTTATTATTGCCACACGTCGTAGTCTATGCGTTTGTAG	36.7 (18/49)	3/8 3/8
YIL079C	CTTTCCTCGATGAAAGTTGGTTCAGGATCCAAGTACAAGGACTGTTGCTT AATATCTTAGCTCCGTGGTCCGCTTCCTTTGTATTCCTCATGTGAGAATG	44.0 (22/50)	3/8 3/8
YHL044W	GCAGTACTACAACTCTGTGCGGTGGGAAAAATTTATTCTTCGAGGCACAGTATT AGCCTTAGCGGGCCCTCACTTGCTTTTGAATTTGTCTTTATACCACAAGTTAAC	42.6 (23/54)	2/8 2/8
YKL166C	CCAGGTACGAGTGATTTAGGAAGGTCTGAAGAAAAGCGACTATGCATT TTTGTGCAGGCTCGCTCTTTCCTTGTACAACCACCGATATACAATATG	43.8 (21/48)	2/8 2/8
YPR051W	CAACCAAGGTTCGTCGTCAGTAAGCTAGTTACGGAATGGTAA GTCCTGACCCAACGCCTTTTCTGTAGTAGTGGCTTTTTTATC	45.2 (19/42)	1/8 2/8
YMR278W	TTTAATCACCAAGAACCCTAGCACTTATAAAGCGCGTCTAGCGAAAAAGTT TTTTTGAAATTGCAGCAGCTAATGGCTCGAGAGTACTGTTGAGTATTTAGG	39.2 (20/51)	1/8 2/8	Required annealing at 55 ° C
YBL091C	TGCTTACTTTTCGTTTCCACTTTATCTTGCTGTTCGTTCGAGCAACAGTATTTATT TTTTCAATACGGTAGAGCTTCTACAGTACTTGTTGATGTAAAAGCCCACTTATTAG	35.7 (20/56)	0/8 2/8
YAL058W	CAAGTACATTCAAAATACAAGAAAGGCTGGCTGGGATAGCACCAATGAGACTATAAAAA AGTACTACTTTGTGTGGCCGTTATCTATATTAGAAATGCGTTGCCGTTCACTTTTTTAC	37.3 (22/59)	0/8 1/8	Required annealing at 55 ° C
