# Supplementary material for: A Tool for Multiple Targeted Genome Deletions that Is Precise, Scar-Free, and Suitable for Automation
Source: PLoS One. 2015 Dec 2;10(12):e0142494. doi: 10.1371/journal.pone.0142494 (PMC4668057; doi:10.1371/journal.pone.0142494)
Supplement: S8 Table — Table of primer sequences for the 96 ORFs. (CSV) [file pone.0142494.s026.csv]

ORF ID	PCR1 forward (primer 1)	PCR1 reverse (primer 2)	PCR2 forward (primer 3)	PCR2 reverse (primer 4)
YAL023C	TTCCTGTATTTGCGTCTGCCACCTACGTGA	GATTGCTGGACCACGGTTCGAAACAGAATG	TGTTTCGAACCGTGGTCCAGCAATCATTAAGATCATCGTAGTAAGTACATAAGTAAAAAACAAGACACACATTACTTGCCTC	TCATGCTTCTTGCTTGTCGGCAATGTCCCAAGTGGAAAACCAGTTGATCCCAATACAACAGAT
YAL056W	AGGCGCAAATTATTGGGAATAAGACTTGGCTG	GCCTATGATTTAGTAATGCGACAATGGACCTG	TTCATTGGCAGGTCCATTGTCGCATTACTAAATCATAGGCAAAGGCAGTTTTCAATGCTTTCACTTTGTAAACTTTGTTTCACACATTACTTGCCTC	TTATGCACTAGGATTTACGCTAGGAAAAATACTTTTCGTTATGGTGATCCCAATACAACAGAT
YBL069W	CCTTGTCCCTGTGGAGATAGGTTTCAAATATATCTGGATGACATGTTTGAGGGCGA	TGTTCAACGTTTGCCTCTTGGTATGCAATGTCGTATTTGTAGCTTCCGGAATGCTC	CATACCAAGAGGCAAACGTTGAACAATACCCACTTACATTTACAATATGTTTTATTTTTAAACTTAGCGACAAGAAGAGATAG	CTAGAATTTTTCGACGTTCATGATTAACTTTCCTTGGGCACGTTGGATCCCAATACAACAGAT
YBR052C	TGTTTGCTTCGTGTTGACCTATTAGCTCACAAGATAGAGCTTGTTTGGAA	TATCTATGTGGCGTAGTATGTGCTTATAATAGTGAGTAGTATGCTGGAGG	AAGCACATACTACGCCACATAGATAAACCGTATATATCTTTACATAAGTACGATATGGTATAACTCACACATTACTTGCCTC	TTACAAATCTTTGATACGGTCGTAAAAGGCCTTCCCTTGAAGTTGGATCCCAATACAACAGAT
YCL063W	TAGCGAAAACCTGAGGAGATCTTTTACCGTCCTT	TAATCGATGTGTCCTTGTTTCCTTATGCGAGCTG	AAGAAACAGCTCGCATAAGGAAACAAGGACACATCGATTATTAATGCCTCCTTTACCTAACCTACTCTTCTTTTGCTCCAAGCGACAAGAAGAGATAG	TTAAAACAGCAGTTCTGTATTCAAAGCATCTTGCAATTCTTCTATGATCCCAATACAACAGAT
YCR095C	ATCCTTTGTTCACTTTCTCTTTCTGCACCTACATCACCGTC	TATGAATTCAGGTTATGGATCGCACCAGTGCTGTAAGTGTC	GTGCGATCCATAACCTGAATTCATATTTACATTTTTACGTATATGTATAGATGATTTCATGATAACACACATTACTTGCCTC	CTATGTAAAAATATGTTCCCTATAAAAGTGATGCTCTTCCGGAACGATCCCAATACAACAGAT
YDL174C	ATAGTTGATATTGTCGTTAGAGTCCAGTTGTTGGGCG	TGTTCTTGCTTTTGTTTCCAGCTGGATCGGAATGATG	CCAGCTGGAAACAAAAGCAAGAACAGTATCTGATTTTCCTTTTTCACCCTTCACGTAAACCTGAACACACATTACTTGCCTC	TCACCTGTAATCATTAGCGGGCTCGTTTGGATCAGTTTTAAAGATGATCCCAATACAACAGAT
YDL191W	TACAACGCATTTTCATTTGTTTTACAGCACCCCTG	TTCGAATATACTGTCTCACTGTACCTATTCTACGG	GGTACAGTGAGACAGTATATTCGAAACAAAATAATAAAGACTGACAACTGCAGAACAGAGAGGATCACACATTACTTGCCTC	TCATCTCAAACATACCATTTCGAATATACTGTCTCACTGTACCTAGATCCCAATACAACAGAT
YDR222W	CAAGACTTTCGAATACGAGCCCCCTAAGTTCAATTTAAGTGAATGACTGGAA	CACTAAATGAGTCTCTATGTATGTACGATGTATCTTATACGCCCTCACTGTC	GTATAAGATACATCGTACATACATAGAGACTCATTTAGTGACAAAAGCGTGAACACTTCCACATGAAATTCGTTTTTTGTCACACATTACTTGCCTC	TCAACTAATGAAGGTGCTCTCAACGATAGAAATACCTTTCTCGTGGATCCCAATACAACAGAT
YER122C	TGCGCTTGACAAGAATGAAGAATGTTCTCTCCCTCAAA	TGTCGCTATGTGTATACTAAATTGCTCAAGAAGACCGG	ATCCGGTCTTCTTGAGCAATTTAGTATACACATAGCGACAGTTTAATTTTCTCTTTAATTGAATTTTTTTTTTTTCATTGCACACATTACTTGCCTC	TTATTTTCTTAAGTAGTCCCTTAAATAACTACCGAGTTTTTCAGCGATCCCAATACAACAGAT
YER158C	ATGCGTAGAAGAAGGCCAAACACAACCGGAGGAA	GCTGATTAAGAGTGAGTGGAAGTAGTAGCGAGCG	CTACTTCCACTCACTCTTAATCAGCCGGGTTCATCAAGCTTTTTTCCTTCTTGAGACTCTGTTGTCACACATTACTTGCCTC	TTATAAGTAGTAATGTGTATACTTAGCGCTATCCTGGTGAACGCGGATCCCAATACAACAGAT
YFL001W	TACGACACAGTAATTTAATTTCAAAGAGGAGGGCGCCTGG	TCAAGGGAGGTTATAGTAGGGCAGTAAAGATTGCATGTGG	ACTGCCCTACTATAACCTCCCTTGAAATAATATATAAACCTGTATAATATAACCTTGAAGACTATCACACATTACTTGCCTC	TTACTTATTTTTGTTGTTCTTTTTCTTGGAGTATTTAGCATTAACGATCCCAATACAACAGAT
YGL254W	AGTGTTGGTGATGAGTTCTCCTCCCTATACCCT	TGTTTTGGTGGCCACGTATTCTGGTACCACTTG	ACCAGAATACGTGGCCACCAAAACAACGCCATAGAAGAGCAATTTCCGTCCTCTACTCATGTGATAGCGACAAGAAGAGATAG	TCAGTATTCGAATAAATCCCAGACGCTAGGCTTATATAAATGAATGATCCCAATACAACAGAT
YGR163W	AACAGATTCATGAGGAAGAGGAGAGACAACGTCAATT	GTTGTATGTGTATTAGTACCGTTGTCCTGGAGTTTTG	TAACAAAACTCCAGGACAACGGTACTAATACACATACAACAAGACGTAAGGCATGAAAATATTAGGGTATATAGATACATACAATCATATGGGAGAAG	TCACACATCGTCCTCAATACTATTTTTAGCTTGACTGGCTCTTGCGATCCCAATACAACAGAT
YGR241C	TTCTCCAATACTCCAATTGCAACGCACCATATTATCCGGGAGAATACACG	TGTTTCACAAACACGCCTCTATATCTATTATAGGGGTAGCCGAGACAGTC	GATATAGAGGCGTGTTTGTGAAACATGAGCGATAGATACTACAGTTTTTTGTTCTCAACAGGCCGAGCGACAAGAAGAGATAG	CTATATATCTATTAAGTTAGGATTTTCTTGCTGATGCTGCTGTTGGATCCCAATACAACAGAT
YIR013C	CTGTATTAGCTTGTCATCTAAGCCTTCGTCATTGAAGTATCCC	AGCGACCCTGTAATGTTATGTTTCTAGCTAGGAACAGAAAGTG	AGAAACATAACATTACAGGGTCGCTCCCATTATACTTTTTCAGCTTTCAACCTATCGGGACAAAACACACATTACTTGCCTC	TCAGAATCTGACAGTTCCGGTAAGTTCTTTGGGGATCCTTCTCTTGATCCCAATACAACAGAT
YJL065C	TGACAGTGGGTATTGCTAGGAAACTCTCTAGGGACAAGGCGCAT	TGTGTTAGCCTGATCACATCGAGCGAGCTATCCTGACGCTATTC	CGCTCGATGTGATCAGGCTAACACACTACACAAGCACATTGCATAGAAGGATTTTTCTTCTCTCTCACACATTACTTGCCTC	TTATTCTTGATCAGTAACGTCTTCGTCGTCGTCTTCGTCATTATCGATCCCAATACAACAGAT
YJR153W	AGGGGTTAAAGGGCATTGAGTTTTTGTGAGTGGAAATGCCCCCGTTATA	TGCGTTTGTCCATCAATGTGGGTAGATAGTCTTCCCGTTTGAAGTTCTG	CTACCCACATTGATGGACAAACGCATCCTCTTTTAAAGTACTCATATGACTATACATACCTTCTTCACACATTACTTGCCTC	TTAACAGCTTGCACCAGATCCAGATGGGATTCCAGAACATCCAGAGATCCCAATACAACAGAT
YKL132C	GAACGAGGACCTAACGCTAACAGCAGAGTCCATAT	CTGCTTCTTATGTAATCTGTTGCCGGCCAAACGAG	CGGCAACAGATTACATAAGAAGCAGTTTTTAGATATATGATCATATCCTACAATGCAATTACCGACACACATTACTTGCCTC	CTATACTGGCAAGTGACAGTTGTGTAAGCGCAATAGCTCTTTGCAGATCCCAATACAACAGAT
YKL191W	ATATAATCGACCGTTTCACCAACACTTCTCAACTCATCAGCCACTTTGTC	TTTTCAACCTTTGCACGATCTTTCAACGCTGCCACTTAGAAATCCATCAC	TCTAAGTGGCAGCGTTGAAAGATCGTGCAAAGGTTGAAAACTCTTATAATTTGTTTCCCTCGACTTCTCTATTTAAATCCCACACATTACTTGCCTC	TCATTTGTTTTCCTTTTTCATAGCGTCTTCGCGATCAAATCCATAGATCCCAATACAACAGAT
YLR065C	CCACGGTCAGTGTATAGTTGCCTACAGTTTCACCGTAAGTTAGCAAACCTACCCA	TCTACCAACACAAACTTAGACCACTGCCTTTGGTGTCTTCTTGAAGCCACACGTG	AGTGGTCTAAGTTTGTGTTGGTAGAACAAAGCTTTTCAAACGTTTTTGAAATTTTTTGCTTTCTACACACATTACTTGCCTC	TTAACGATACTTGTACTTAATTTTAGAGTCAGTTTCACCCCTCCTGATCCCAATACAACAGAT
YLR079W	TCATGATGGTCTCTGATGTACTAAAGGGGTTATCGGAGTCCATAACATGCGAT	TTTCGTGTAATAGTCCCTGCTTCAAGGGTCAAAATTCCGTAGAGGTTTGGTTG	TTGAAGCAGGGACTATTACACGAAAAGAAATGAAAAAAAAAAGTTTCTGGAACGATTATATTTTAAGCGACAAGAAGAGATAG	TCAATGCTCTTGATCCCTAGATTGAAACAATGCCTTTGGCTTGAAGATCCCAATACAACAGAT
YLR091W	AGCTTCGCAATGGGTGGTCTGTGAGAAATG	TGTTGCTCCAAGTTCGCAATCGCTGTTCTG	CAGCGATTGCGAACTTGGAGCAACATTGTTGTTGGCTGTTATACTGGAGTAAATGTCACGTGCCACACACATTACTTGCCTC	CTAATCAACTTCCCACCGGGTGCAATGAAACATCAAAGGCTCCGTGATCCCAATACAACAGAT
YML097C	CCTGGGATGTATGGACTCTACCCTTTTTTTTACAGAATCACGTAGCACAGCAT	GGCTGTTGATTCCTGTTCTTTGTTGTTTGATGAAGAGAAACTCAAGCCCGTTG	CAACAAAGAACAGGAATCAACAGCCTGATCTCATGCACATATTTCATGTATAGAGTAGCCTAGCACACACATTACTTGCCTC	TTATTCTGACAGAGAAAGTAGAGCATCAACACAGGGCCCAATACGGATCCCAATACAACAGAT
YMR035W	TAGCAGCCTTTACCGCGCAACAAAATCCATATACTATGGACGAG	TACTGTACAGTACAATGCAACAGCTTCATGAATAGCAGCACGCC	AGCTGTTGCATTGTACTGTACAGTAAAATCAGCTTATTTTTATGAATTTAGAAGTGACCCCGGTACACACATTACTTGCCTC	TCATTCTAAAATGGCTCTTTTGCTAATGCAGTCTCTACCGGTACTGATCCCAATACAACAGAT
YMR103C	GATAATGACAAAACAGACACTTTCTGTGGTACTCC	TCTATTTTCTGTAGTTCTTCTTGTCCCCGTTAACC	ATTGTGGTTAACGGGGACAAGAAGAACTACAGAAAATAGATCCCGTAAAGGGAAAAAGCTAACCTCATTCGCCTCACAGGAGCGACAAGAAGAGATAG	CTAGGTAAGGCTCCCCATGGCTGAGCCCGCGCAAGGAAATCCAGGGATCCCAATACAACAGAT
YNL129W	ACTTTCTCCAAAAGGGCCTCAATACATGGTT	ATTTTGAGGTTCTACTCTAGCTCACACTTCG	GTGAGCTAGAGTAGAACCTCAAAATGAAAGCGCCACAAAATCGATGAGAAGTATAAAAAAAAAAACACACATTACTTGCCTC	CTAATCCTTACAAAGCTTTAGAATCTCTTGGCACACCCAGCTTAAGATCCCAATACAACAGAT
YNR057C	TTGAGATCGGTAACTTCTTCTGCATTCCAATGGTCCTCGAAACCGTT	GACCTGTGCGCTAGTGATTTTTTGAGTTCTTTTCACTGGCCTACTTG	TCAAAAAATCACTAGCGCACAGGTCTTTAAATAAAAAAGTTGCAAGGCTTTCATCAGCTATATATAGCGACAAGAAGAGATAG	CTATTCTACGTCTTGTTGGGTCATTAATGACTCCACCGATGGCAGGATCCCAATACAACAGAT
YOR076C	TTCAAAAGCTCGGCGGCTATGACTTCTTGCTCCTCTTGTTGACTTCGCA	GTCAGGTGGTACTGTAAGTTTCGAAGACCACCTCCTCGTACGTGTATTG	TTCGAAACTTACAGTACCACCTGACTCCTACAACTAAGAAATTATACTAGGCATTCATACTTATTCACACATTACTTGCCTC	TTACTGGCATGCAATTCTGCCAACTGCGATAACCTTATGATCTATGATCCCAATACAACAGAT
YOR106W	GTAGCAACAACGCTCATGTTGCTTCACAATCTCCAATTTTTGACATCAGCGATTA	AATCTCAACTTTCTGCAGTGGATATTAGTTGGCCAATTTGTTAATGCTGATCCCG	CAAATTGGCCAACTAATATCCACTGCAGAAAGTTGAGATTTAATCTCCTTAAACGCGCATTGAGCACAGACTTTCTGGTACACACATTACTTGCCTC	CTAACTTAATACAGCAAGCAATACCACCATGCACACAACTATTATGATCCCAATACAACAGAT
YPL202C	CCCATAGAGAATTCAAATTCTTCTCCACCCGTCTC	TTCTTGGGGGTCGCTTTCTCTTGATTAATTTGCGC	ATCAAGAGAAAGCGACCCCCAAGAATTATTTAGTTTTCAACTCATTAAAACGGTATCACGTTTAACACACATTACTTGCCTC	TTAATATTTTGATATTAAGGCTGGGTCAATAGAATTTAATTCATTGATCCCAATACAACAGAT
YPR054W	AGAGGAAAAGAAATTAAATCACACAGACAAAAACGCGGGGAGGAAG	TCTTGGAGCGTTGAGCACGTCTACATTTCTATCGATATGATGTATC	TGTAGACGTGCTCAACGCTCCAAGATAACCACTACACAAATAGGTATATCATGAAGTTATATTCTCACACATTACTTGCCTC	CTATAAAGACGAGGAGGACAAATCGGTTTTGAAATTTTTCACTTCGATCCCAATACAACAGAT
YAL058W	CAAGTACATTCAAAATACAAGAAAGGCTGGCTGGGATAGCACCAATGAGACTATAAAAA	AGTACTACTTTGTGTGGCCGTTATCTATATTAGAAATGCGTTGCCGTTCACTTTTTTAC	GATAACGGCCACACAAAGTAGTACTTGGACAAGTGTTAGTTTATAACATGGTCTCAATAATTGCACACACATTACTTGCCTC	CTATGTAAATACTACACAACAAAGAACCGACGTCGTCAAGAGCACGATCCCAATACAACAGAT
YAR028W	GTTGTAAACCGCTAATGATTATGTTCCTAATACCTGTGTGTTTGGTTT	GGTCAATTGATATCTTGCCTTAATATGGCACTTATAGATGTTATCCTG	CATCTATAAGTGCCATATTAAGGCAAGATATCAATTGACCAGCGGAAGCATTTTATTCACCAAGTATACTTACTTTTCTTACACTCCTCAGAAGCTC	TCAAGGTAAATCAGCGTCAGGATATTGCTTTCTCCAGTATTCACTGATCCCAATACAACAGAT
YBL033C	GGTTCAAAAAGTGGAAGTAGTAGTGCTCTT	CCTGTAGGTTTGTTGTAGTTTTATGTACGC	ACAAAAAGTGGCGTACATAAAACTACAACAAACCTACAGGACACAAGTGTAGCATAATTATTAGTACATATAGTGCTTTTAGCGACAAGAAGAGATAG	TTATATTGCCAGCGTCGATGTTGATGACAACGCAGAGTTCATACGGATCCCAATACAACAGAT
YBL055C	GAGAAAGTGAGTGGGAATGGACAAGATTATTTGGGTGAGGGTGTTTGCTTA	ATAACTATAACAGTACTGGCGCCTCAAAAAAATGCCTTGGCAGCGAAAGTG	GAGGCGCCAGTACTGTTATAGTTATCATCTATTGGTGCAAAGAGCAAAGTTACATTATTTTTAGTAGCGACAAGAAGAGATAG	TTACTCTCCAAATATCTTACAGGTCGTCTTCCACGTGGTATCTATGATCCCAATACAACAGAT
YBL091C	TGCTTACTTTTCGTTTCCACTTTATCTTGCTGTTCGTTCGAGCAACAGTATTTATT	TTTTCAATACGGTAGAGCTTCTACAGTACTTGTTGATGTAAAAGCCCACTTATTAG	TACATCAACAAGTACTGTAGAAGCTCTACCGTATTGAAAAGGTAAAATGCGCTTTCAAATGGCCTCCTCACTAGGTATATCACACATTACTTGCCTC	TCAGTAGTCATCACCTTTCGAAACGACTTCCTTTTTGTGAGCATGGATCCCAATACAACAGAT
YBR077C	CGTAGGTGTTTGACATTGAATATTTATACCGGCT	ATTGCTTCAATATTTTGGATACCGTTTGCTGCTG	AGTTATCAGCAGCAAACGGTATCCAAAATATTGAAGCAATTGGGTTTAACAATATGTATCGAGGCCACACCTTTTCATGCACAATCATATGGGAGAAG	TCAACCTAGCTTGTAGCCAAACAAATCAGTCAACTCTCTCATAGCGATCCCAATACAACAGAT
YCL050C	CTTTTTTTTATTGTGTTGGTTTTTATATGTTTTGTTATGTATTGTTTATTTTCCCT	TTTTATTTTAATTTTTACTTTTCTGTTTGTTCTAAAATCTATCTAAACTGGCTTTC	AGATTTTAGAACAAACAGAAAAGTAAAAATTAAAATAAAAGTCCTTCACAAGTACAAGTATACACGTATACATGTATGTACACACATTACTTGCCTC	TCAATAGTTGTATTCGTTTGGTTTTTGACCAGAAGTGTTTGGGAAGATCCCAATACAACAGAT
YDR071C	TTTGTTTTACAACCAAAAGTTTTAAAAAAGTGGATTCATATAAGGTTAG	TTTAACTTTTTATTTAATCGTAATGTATTGGTGTTATTTTTTCTCCGAG	AAAATAACACCAATACATTACGATTAAATAAAAAGTTAAAATCATTAGTTTAACGCACTTTACAAATGTCTAATTATAAACACACATTACTTGCCTC	CTAGTTGTCGTATTCTTCCTTAATTAGTTCTCTCTCCATATCGATGATCCCAATACAACAGAT
YDR330W	CACGATGTAACCCAGTTATAGAACCTATTCTGTAGTTTGTTGCAGTTTT	ATAAAAGGTATGTTATTATTGCCACACGTCGTAGTCTATGCGTTTGTAG	CATAGACTACGACGTGTGGCAATAATAACATACCTTTTATACAAATTGTATGGTGGCAGGTACCTAGATGTAATTAGGTAAGCGACAAGAAGAGATAG	TTATTCTATTTCAGGGTCAAGCTTCTCAAGTAGTAAAGAACTATTGATCCCAATACAACAGAT
YER115C	AATAGTAAGGAACAAACTGTTGATTTAACTGCAGATGCCATAGACTTA	ATACAAGTTTGAACAAAATACAACTCAAAGTAAAATGGTAGCTGCACG	TACCATTTTACTTTGAGTTGTATTTTGTTCAAACTTGTATACACAGGAGAAACAATTCCATAAATAAACTTTGTAAGATACACACATTACTTGCCTC	TTAAAAATATAGGGATGAAAACTCATCGGCTATACTGTCATAGACGATCCCAATACAACAGAT
YHL044W	GCAGTACTACAACTCTGTGCGGTGGGAAAAATTTATTCTTCGAGGCACAGTATT	AGCCTTAGCGGGCCCTCACTTGCTTTTGAATTTGTCTTTATACCACAAGTTAAC	AAGCAAGTGAGGGCCCGCTAAGGCTTTGGAAGGTATTTCTAGGTTCTACTTTAGTTTTTTATAACCACACATTACTTGCCTC	TCAAACTGTGACCCCCATCTCTGGATACTTATCCTCCCAGTACTTGATCCCAATACAACAGAT
YHR207C	AAGGATAATAACAGAATTTAATGGCTTGATATGGACGGGCG	TTTTGTGCCACTTTTCGTTATTTTGTATCAGTGCACGCTTG	AAGCGTGCACTGATACAAAATAACGAAAAGTGGCACAAAAGAGATAAACGCATACTAAATTACTGTGTCTGTTATTGTTTCACACATTACTTGCCTC	TTATCTTTCATCCACTGCGACCGAAACGTTTGAATCGAATCTGACGATCCCAATACAACAGAT
YIL079C	CTTTCCTCGATGAAAGTTGGTTCAGGATCCAAGTACAAGGACTGTTGCTT	AATATCTTAGCTCCGTGGTCCGCTTCCTTTGTATTCCTCATGTGAGAATG	AAGCGGACCACGGAGCTAAGATATTGATTATATGTGAGTTTTTTTAATTTTTTTTCCATTCTCATAGCGACAAGAAGAGATAG	TCAATAACGGCCATTTCTTTGGCTTTTGTTAGAAGATGATCGGCCGATCCCAATACAACAGAT
YIL111W	ATGATATTGTTGAAGGATATCGACTTGCTCTCAAAGG	GCTCTTTACAATGAATATGTGGCGTTATTCCATTGTG	ACGCCACATATTCATTGTAAAGAGCTTTTTGTTTTGAGTTTTAAAAGATATCCATTTACTAACATCACACATTACTTGCCTC	TCAGTGTTTGTTATACATGCTCTTTACAATGAATATGTGGCGTTAGATCCCAATACAACAGAT
YJL058C	CGGAAGTGAATGAGAATACCAACAGTTTTACTGATGATTATATTGACGGAG	AATGAAAGAACTTTATTTCTACAGAGGTCAATTGGCGTTTCTGTCACCTAG	AAACGCCAATTGACCTCTGTAGAAATAAAGTTCTTTCATTAAAGCATCTAACACTTTATTTCAATCTCCTATTTAATATCCACACATTACTTGCCTC	CTATATACTCATTCTAATGCCTGCTAATAACTCTTCGATAATTCGGATCCCAATACAACAGAT
YJL128C	GTAGTATAGTATTGCAACAGGAAAAAAAAATCTTATTGCGTAGCACTCTGTATCTATTTT	CTTTGAGAAATTAACGTCTCGATCTGCTTAATATAATAATGTATCTATAGAAATGTACGG	ATTATTATATTAAGCAGATCGAGACGTTAATTTCTCAAAGCGTTAATATCCAAATAAAAGCAAACAGGCACGTGAATATACACACATTACTTGCCTC	CTATAAACCACCCATATGTAATGCCGGTACATTTTTAGATAAACCGATCCCAATACAACAGAT
YKL023W	TTCCCCATATTGGGAACCTGCTCTGCCCTGCTCAGCACGTAG	GCTTGCACGTTATACCTGGCCGGGATTGGGGCGCTATTCTTG	TCCCGGCCAGGTATAACGTGCAAGCATGCATTCTAATGACATAACTATTTGACGACGTGAATTAGAGCGACAAGAAGAGATAG	TCAAAATTCTATAGGCTGTCCATTCATGTCAGTTGAGGAAGGAAAGATCCCAATACAACAGAT
YKL166C	CCAGGTACGAGTGATTTAGGAAGGTCTGAAGAAAAGCGACTATGCATT	TTTGTGCAGGCTCGCTCTTTCCTTGTACAACCACCGATATACAATATG	CAAGGAAAGAGCGAGCCTGCACAAAGGAGGTTCAGTGGGATAATTGTAATTGAAAAAAAAAAAAACACACATTACTTGCCTC	TTAAAATTCTTTCATTAAATCCATATATGGATCCTCCCCTTGAATGATCCCAATACAACAGAT
YKR039W	TTATTTATTTTTTTTTATACCATTTCCTTTTGATAAGGGGT	TTTTTATTTCTTTTTTTTGTTTCTTATAAATGTTGCTGTCC	GACAGCAACATTTATAAGAAACAAAAAAAAGAAATAAAAATGAATCGAACAACGACAAAAAAAGACTTTATTTTTTAGATCACACATTACTTGCCTC	TTAACACCAGAAATTCCAGATTCTATACCATCTTGGCTTTGTGGCGATCCCAATACAACAGAT
YLR218C	GTAGTCTTTACGGTAATGGAGTTGGCCCTTG	AAATGAAGCGAATGGATGAGAAGAGGGGAGG	CTCTTCTCATCCATTCGCTTCATTTAAATCTAAATGTCGTGATGTATAACTTGTATATAATAGACCACACATTACTTGCCTC	TCATTTCTTCTTTTCCGAATCCTTACTGGTCGTCCCATCCACGTCGATCCCAATACAACAGAT
YLR255C	AGGGTGGAGAGTTAGAGCTGGTGTTGGCACCGGGCGTAGTTGCTG	TCACCCGTCGGGCGAAATCCACCCTCGCGGCCTCGTTTAGAATAC	AGGGTGGATTTCGCCCGACGGGTGATCAATATTTCTTGAAGTACGATTTCTGTGTGTATAGATTCCACACATTACTTGCCTC	TTAGCGAGCCTTTAAGCACAGAACAATCTCTATAGCCAACATCTTGATCCCAATACAACAGAT
YLR350W	ACGATTATGTATATCCATATATATATATACACTACAAGCCGACCG	GATGAAACTGTTTCTTATGCGTTTTTATAATGGTATAGTCTTGCG	GACTATACCATTATAAAAACGCATAAGAAACAGTTTCATCTTGGCTCTGCCTATACGCATATATGTATATATATATATATCACACATTACTTGCCTC	CTAACTAATTTGAGCACGGCCCGTAATACCAGGGATGGATATTCTGATCCCAATACAACAGAT
YML048W	GCTTTTGCCCTTGACCCTGAATGCGGCAGATCCAGCGACTTCATCGAGGTTA	GCTTGCAATCGCCCTCTATCAAAACAAAGTCCACCGATCTCTGCTGCCCCTC	GTTTTGATAGAGGGCGATTGCAAGCTTGTAAAACCAAAACACTACCATCCAGACTTTTTTTTTATCACACATTACTTGCCTC	TTAATTAGATTTTTTCAAATCATTCTTTTTTATACCAAAAGTAGCGATCCCAATACAACAGAT
YML088W	CTCTGAAGAGTTTAGCGGGCTCTCAGACGGTTTTTTCGCTTTTGGCATTTT	GCTGTCTTATTCCCTAGTGTCGGCCACCTGATAAAGGTTTTTAACTCGTAC	GGCCGACACTAGGGAATAAGACAGCAAGTATGTACATTTGGAAGAGCATATGTTAAATATTTTATCACACATTACTTGCCTC	TCAATTGATTTCACTCAATGACAACGCAATGGCCAATTGTAAGTCGATCCCAATACAACAGAT
YMR018W	AATTATATTCTGCGCTTGCCTTTTATATTAAGCGTCACAACGCC	CGTGCTTACAAAAGGTACCCTTTATTCTTAATGATTCTCCACTC	ATAAAGGGTACCTTTTGTAAGCACGGTTTTAGTTAATTTTTTTGCTATATAGTGCATTCAAAATACACACATTACTTGCCTC	CTAATCCATTTTGTTATAAATAGCTTTTAAGGTTGATATTAACGAGATCCCAATACAACAGAT
YMR278W	TTTAATCACCAAGAACCCTAGCACTTATAAAGCGCGTCTAGCGAAAAAGTT	TTTTTGAAATTGCAGCAGCTAATGGCTCGAGAGTACTGTTGAGTATTTAGG	AACAGTACTCTCGAGCCATTAGCTGCTGCAATTTCAAAAATACTATTTTAACCTATACATTAAGACCAAGCGACTTAAAGCACACATTACTTGCCTC	TCAAAATTTTGTAACTATATTCATTTCATCTGGTCTAAACCATTCGATCCCAATACAACAGAT
YNR058W	TAGTACATTGTGCAACCTGTGCCATAATATTGACACCGAACTTCTTCAGGGCCT	TAGTTGTTATCCTAGCAATAGAAAACGAATTGCGCTGTTGACATCCTCCCGACC	CAACAGCGCAATTCGTTTTCTATTGCTAGGATAACAACTATATACGATCTCATCAAGTCATTTGCCAAGGAATTCTTATTCACACATTACTTGCCTC	TCATTGGTTTATGTGGGATTTCCACTCATGTAATACTTCAATCAAGATCCCAATACAACAGAT
YOL158C	AGAATCATCTCTACTACACACTGCATTATGAACTGCAGCCACATTTATCTAAGGG	TTTCAGAGAGACATTCACGAGCACTTTTTTGCTATATTAGAGTTCTGCTAGGACC	AGTGCTCGTGAATGTCTCTCTGAAAGCTGGAGAGTACTAGCGATACAAATATAGTGTTAAGCTCTAGCGACAAGAAGAGATAG	TCAATATCCAATTACACGACGGAGCCATGATTGTTGTTTGATTTTGATCCCAATACAACAGAT
YOR008C	AAATAATGTGGAGATCTTATCTTGTTTTTCTCTTCTTTATGACA	TATTTAAATAGAATTTTTTATCCTGAGTACTAAATCAGCCAACG	GGCTGATTTAGTACTCAGGATAAAAAATTCTATTTAAATAAGAAACCCAAAAAAAATTATTATATTCTTAAACTATTGCCCACACATTACTTGCCTC	TCAATCAGCTTCGTCTGGATTGACCACTGTTAAAACGTTGTTTTTGATCCCAATACAACAGAT
YPR037C	TGCCCTTATACCGCGTAGTGTAGGTCCAGTCGTACTT	CCCTTCGTTCCTTGCACAATCTGTCCAGACTTTCCTC	GACAGATTGTGCAAGGAACGAAGGGACAAAGAAAGATTACATTAATCAATTATAGTAATAGTAAAAGCGACAAGAAGAGATAG	TCAACCGTGCTGTTTAGCCTCCTTCTCGAGAGACACGCGTTTACCGATCCCAATACAACAGAT
YPR040W	GCCGTCCTGCTAGATGTCTGTACGGGATACTTCTCAATCAACTT	TTTTTCTGGGGAGCTGTTGTGTCTAAAGCTGCCCTTAGGTCATG	TAGACACAACAGCTCCCCAGAAAAACAATCAAATATACAAAACAATACGTACAAATACATACACGCACACATTACTTGCCTC	TTAGAACTGAATTATTTCACATTGTCTTTTGATCATCGGCGTGTTGATCCCAATACAACAGAT
YPR051W	CAACCAAGGTTCGTCGTCAGTAAGCTAGTTACGGAATGGTAA	GTCCTGACCCAACGCCTTTTCTGTAGTAGTGGCTTTTTTATC	TACAGAAAAGGCGTTGGGTCAGGACAAGGAAAAACACTCGATGATGATAAAATATATATTAATAAAGCGACAAGAAGAGATAG	TTATGTGGCCAGCCGGCCATGCATTAGGAACGTAGACCGAGTGCAGATCCCAATACAACAGAT
YBR273C	TAGGTTCAAGTGAGTAAATTCTATCTTTGACCAGGGTCCCCAGTTT	TTGGTTACGGCTGTTTGGTTTAGCTATCCTTGCTTCTTTGTAAGTG	AGCTAAACCAAACAGCCGTAACCAAGTAGTTAATGGCTTCAACTCCATTTATGACTAGTATTAGACACACATTACTTGCCTC	TTATTTTTTATCTTCGTCCTTTTTCTTTTCTAAATGGACATTATTGATCCCAATACAACAGAT
YAL030W	ATGCACGATTTATAGTGATCTAGGGGTACCTCCTCGG	GGACAATGAATACGTTGCGCTTGCTATGTCTTTGGCG	AGCAAGCGCAACGTATTCATTGTCCCTTTCTACATCGTTGATACTTATGCGTATACATTCATATACACACATTACTTGCCTC	TTAGTATAATGTTAATTTCCTAGATGGTACTCTGTGGCTTTCTGTGATCCCAATACAACAGAT
YAL065C	CATTCCAACCAGTAGTTCCACCTCTGGTTCTTCTGAGAGCGAAACTA	TTTAGAGCTGACAGACTCTTCATTCGTAGTCTGTGGCCTCCATGTTG	GAATGAAGAGTCTGTCAGCTCTAAAACGCACGGCATCATCTTATATTAATAATTCTATCATCACGCACACATTACTTGCCTC	TTACCATACGATTGCCAGCAATACGGTGGAAATAAAAACACTTATGATCCCAATACAACAGAT
YAR002W	CTCGATTTGCATAAGTGTGCCTTAGTATGC	TGGATGTCGATTTTAGGATATCTTGCGGTG	ATCAAATAAGCACCGCAAGATATCCTAAAATCGACATCCATAATGAAAATTTTAGCCGTGACATAATTACCGTATAGCCCCACACATTACTTGCCTC	TCAAAAGGTATATAGGGACTTGAAAGCCTCAACTTTATTTTCATCGATCCCAATACAACAGAT
YBL049W	CGTGCACCTTTTCCTCGAGATAAACATATAGCGATGACTTAGAGAACAA	TTTCTTCTACAGTAAGATAAGCTTCTCCCTTTTCCTTCAGTGCTGCTAC	CTGAAGGAAAAGGGAGAAGCTTATCTTACTGTAGAAGAAATGTCTTCCTTTGTCTGCTATCTAGCACCTCTCGTCTTTTACACACATTACTTGCCTC	TCAAGTACATTTACAAATGTTTTTCAGCTCTAAGATAAACTTTCCGATCCCAATACAACAGAT
YBR144C	TGCTTCAGAAACAGACACATTAATAACTCCATGAGAACCGCC	GTGACAATGAAATAATCAAATTGTGACATCTGCTGACGCGGG	CGCGTCAGCAGATGTCACAATTTGATTATTTCATTGTCACTAAGAATTAGCAACTACTTTCATTCATCTTCGACGCAACTAGCGACAAGAAGAGATAG	CTAGCACATGAAAAAAAAGGATATATATAATTTTACAAGTAGTGTGATCCCAATACAACAGAT
YBR185C	ACATTTGATAACCCTCAGAGATGATCCTCG	CTCATAAGCTTAGCTGAATGGATAGGCTTG	CTATCCATTCAGCTAAGCTTATGAGGGCAATATGTATATAAATGCGAAAAGTTTTGGAACATCTGAGCGACAAGAAGAGATAG	TTAGCTTGGAGGTAAACGATATATATCACCGTTAACTTTCATTCTGATCCCAATACAACAGAT
YBR255W	GCTTACGTGCTAATGTCCTTACCCTCGAGT	GTTTCATCCGTTTAAAGTACCTCCCCCTCC	GGGAGGTACTTTAAACGGATGAAACTTTGCGGGTCTATGTATTTATAGAAATAAACCATCTGCACCACACATTACTTGCCTC	TTACCACAGCAATGCCTTAATGATTTTTAGAACTAAAAAAATTGTGATCCCAATACAACAGAT
YCL044C	AAAACGATGTCAGAGGCGTCGTAATTGAAGGTTACCCAACAA	CTTTTATTACGGTAATTGGAAAAGGAGAGGGAATGGAGGAGG	TCCTCCATTCCCTCTCCTTTTCCAATTACCGTAATAAAAGGTCTTTGCGGATTGCTTAGTTGTACCGTGCGTATATTAAAAGCGACAAGAAGAGATAG	CTAATGTGTCTTTTCATTAGTGAGAGCCTTGGGGGTAGGCCCTGGGATCCCAATACAACAGAT
YCL047C	GAGAAATCCTCATTACCCAAGAGCACAAGGAT	ATTAGTCTGCTAGTGCACGTACTGCTATCAAC	GCAGTACGTGCACTAGCAGACTAATAAGAGAAAGATAGAAATTCAAATGCCTTTCATGGAGATATCACACATTACTTGCCTC	TCAATCAAATATTGTCTTATTATTGATCAAATAATCGTATATGCAGATCCCAATACAACAGAT
YBR268W	CACAATAAGCACTTCAAAGATGTTGAAGAAAACCTGGAACACATGTTTAGGACCC	CTTCAGTCTTCAGCAGCTATTTCCTTTGCTGTAGATATAACTGCTTTAAGAAGCC	AGGAAATAGCTGCTGAAGACTGAAGGCCTCCGTTAATAAGATCAAGTTTGGTATCCTTGTAAATACACACATTACTTGCCTC	TTAAAGTTGGCTCAAGAAATTGTTTTGCTTGATTCGCTGCCTGTTGATCCCAATACAACAGAT
YAL002W	AAGCCAGCTGCTAAGTCCATTGTCACTCTA	TCTAGGTGTAATGAGTAATGGTCTCGGCAG	GAGACCATTACTCATTACACCTAGACATTTCTAAATATTTAATACAACTTTGGTTACATAAAAGTCACACATTACTTGCCTC	TTATACTATTTTTGGGTTAGATTCCGTCTGGCAAATTAAACAAGAGATCCCAATACAACAGAT
YBL082C	AGTGTTGTTGTATTTCATGTGATTGTAATGGGGGTGGTAG	ACTACTAGTATCTAACTCTTTCTCTCTCCCATACACACTC	GAGTGTGTATGGGAGAGAGAAAGAGTTAGATACTAGTAGTAACAGATGTATAAATATCATATAATCGTATTGTTTTAAATCACACATTACTTGCCTC	TCAGTTGAGCTTTTTTTCCATAGAGCTGGTGGTACGAAGATGGCTGATCCCAATACAACAGAT
YCR045C	AAGAAGAAGAAGAAGAATCGAGTCTTCCCTCTGAG	GACCAGTGTTTTTTTGCTGTTTTTCTTGGCGGATG	TCTAACATCCGCCAAGAAAAACAGCAAAAAAACACTGGTCTGTTTTTCTCTTTCTCTCATAAATAAATTATTGCATAATGCACACATTACTTGCCTC	CTACAAATTTTTCATAAAATCACGCCTCTTCAATCGAATCTCACCGATCCCAATACAACAGAT
YDL106C	CTTCTCGACTTCTTTTGTTTTCTTGTTTCTCCGCT	AGCGTATTGTATACGTTATTTAGCAGTAAGCCGTG	CAAGTCACGGCTTACTGCTAAATAACGTATACAATACGCTTGAAAATAATTCTGTTTTTTTTTTTTTGCGATTGCATTTTCACACATTACTTGCCTC	TCATATCCATCTATGCTCGTCAGTTAGTTCGTTAGTGTTCTTCAAGATCCCAATACAACAGAT
YIL148W	GTGCATCTATTTCCCGCCTATATCTGGAACGTTCTTCATT	GTTTGAATCTTGGTCGTCTCAACTATGGGATAATAAGCGG	TAGTTGAGACGACCAAGATTCAAACACATAGTTTTTCGAACGTTCAGAGCTTAAAGGGACAATTACACACATTACTTGCCTC	TTAGAATGGATATGGTGCATACATTTGCATGTTTGAATCTTGGTCGATCCCAATACAACAGAT
YJR073C	CGTGAAACTTCCGTACCATTTCTTGCAACAATTGGTAAACAGCA	CGCTTGACTTGCGCTATTCTTGTTGTCTTCAATTGCTGTTTATG	CAACAAGAATAGCGCAAGTCAAGCGGTGCTCTATTTCTATATATTCTATAATGTTAGAAGCCTATCACACATTACTTGCCTC	TTACATATTCTTTTTGGCCTTATCACGGTTAGCGTAGATCATGGCGATCCCAATACAACAGAT
YLR011W	CGCCGAGCTTGGCCATTACAATATAGAGCACATGCTATGA	GTTTAATGCGGTTGTCGACTAAGCACCTCAGCTGGTAATG	TGCTTAGTCGACAACCGCATTAAACACCATAAAATTTAACTGTAGTCGCAATAAAAGATGAAAAGAGCGACAAGAAGAGATAG	TTATTTATTCCTCGTTGTTTCGATGCACGATGCGAGTAATTGCAGGATCCCAATACAACAGAT
YCL044C_2	TGTTTTGTACTATGCCCCATGGTGTGGTCACTGTAAGAGATT	CTTTTATTACGGTAATTGGAAAAGGAGAGGGAATGGAGGAGG	TCCTCCATTCCCTCTCCTTTTCCAATTACCGTAATAAAAGGTCTTTGCGGATTGCTTAGTTGTACCGTGCGTATATTAAAAGCGACAAGAAGAGATAG	CTAATGTGTCTTTTCATTAGTGAGAGCCTTGGGGGTAGGCCCTGGGATCCCAATACAACAGAT
YDL022W	TATTTTGTACAGCTGATGGGACCTTGCCGTCTTCATTTT	CTTTATATTATCAATATTTGTGTTTGTGGAGGGGGGGGG	ACCCCCCCCCTCCACAAACACAAATATTGATAATATAAAGATTTATTGGAGAAAGATAACATATCATACTTTCCCCCACTCACACATTACTTGCCTC	CTAATCTTCATGTAGATCTAATTCTTCAATCATGTCCGGCAGGTTGATCCCAATACAACAGAT
YDL175C	CGTCTACAGAACCCCTGAAGAACACGAAACCTGTAGCCAA	GACTGCGAGGAAGTGATGTAAGCTGCTATCGTTGTACAGG	CAGCTTACATCACTTCCTCGCAGTCCTTTAAATAGGAAGCCCTTTAACAAGCTGTTCTTGGTTACCACACATTACTTGCCTC	TTATCTTCTTTTCCCCAAGGTACCACTCCTATATGGTTGATAAGAGATCCCAATACAACAGAT
YGL211W	AAACTGCTGACGAAGTGGGATGGGATGAGATGATAA	GACGGTTCCTTTGCTTTACTCTTACCATATCGTCTC	GTAAGAGTAAAGCAAAGGAACCGTCCATATATATAGCTCGCAGTAGAAGAATGCAGCGTAACATAAGCGACAAGAAGAGATAG	TCAAAAGCTGAGTTTCTCAAGAGCTCTCAGCTTCAAGGCTGCACCGATCCCAATACAACAGAT
YAL009W	TTGTCACTACTCAACGTATTCGCACTACTAACACTG	GACCTCCTTTATTTAGCTTTCCACTACCTTTCTTCC	AGTGGAAAGCTAAATAAAGGAGGTCAAGAGTTGGAGGGCTTCTTCCTTCGAATAAGAGGTCATATCACACATTACTTGCCTC	TCATTCTGATTTAGGTCGGAGTTCGTGCGCTTGTTTGCGTCTTCTGATCCCAATACAACAGAT
YBR185C_2	AATACTTCCTTGCCCCTCTCTCATTAATTCTTGGCCAGTTATAATCGA	CTCATAAGCTTAGCTGAATGGATAGGCTTGCTTTCTGATGGAAATTTG	CTATCCATTCAGCTAAGCTTATGAGGGCAATATGTATATAAATGCGAAAAGTTTTGGAACATCTGCACACATTACTTGCCTC	TTAGCTTGGAGGTAAACGATATATATCACCGTTAACTTTCATTCTGATCCCAATACAACAGAT
YBR270C	AATATTTCGTCACGTTGCGGTGAGCAAGGATCTTTTGGCT	TGCTTGACTCTGTAGTTTAAGACTCGCCTAGCCACTTATG	GAGTCTTAAACTACAGAGTCAAGCATTAAATATTTTATTTAGTAATATACAATAGTGGCATATAGCACACATTACTTGCCTC	TTATATACTCATGCGTATGCCCTCAAGAAGTTCACCAATAATTCTGATCCCAATACAACAGAT
YCR025C	TTATTGGTATGGGGCCATATTTTCCACAGGGATACATTGAGC	AAACCTCCTCGTTTAGGAAAGAGTTAACACGCCTAGTTTCAG	AACTCTTTCCTAAACGAGGAGGTTTTAGAAGATAGCTTCAATTTTTTCCGATAATAATTTCCCATCACACATTACTTGCCTC	TTACGCAGTGACAAGTCTATATTGACATCTTTCTGCTTTCTGCTTGATCCCAATACAACAGAT
YDL012C	CGCTAGGTTGCTAAGGTTTCGTCTTTTCTATCTTACGAT	GAGATGTGTATTTGCTTGGTTTATGGGCTATTGTATGGG	ACCCATACAATAGCCCATAAACCAAGCAAATACACATCTCTTTTACAAGTTTTGCCTTTAGAAGATCACATCGTACTAACCACACATTACTTGCCTC	TTAACGTACGCTTTGTTTGGAGGCAGAGTTTCCGTAATAATCTTGGATCCCAATACAACAGAT
YDR375C	AATTGACAAATTCTCTACTGCTAAACACCCCTTTTGTTCCGAGTTCGCCAGGGATA	GGTAGATTGAGGGCACACTTCATTTTTTTTCAAATCGTCCCTTGGTACGTCTACTG	AAATGAAGTGTGCCCTCAATCTACCGTGCTAAGTGGCGCCTTACTACATAACTTGTATATAATAACACACATTACTTGCCTC	CTAGAAAATATGATTAGCGTTCCGTAAGCTGGAGACCATTTTCAAGATCCCAATACAACAGAT
YLR035C	CACTCATCTTAGCCACAGTGGAGGGTTTACCTATGAA	CCAAAACTATGAAAAGGCGTCTGTTCCTCAAACCGAG	AACAGACGCCTTTTCATAGTTTTGGTGATCGGGTGCACTATCACCACTCAGCACAATAGATTACTCACACATTACTTGCCTC	TCAGGGGCTGTCTGGCGTGAAGAGGCACCATTCATTTGTCGTGGCGATCCCAATACAACAGAT
YLR412W	TTTTGCGCTTGTGGTGGTAGCTCAATGGCTTACTCGTT	ACAGCAGAAGACCGGTCAAGGTCATTAACTTCGGTATC	ATGACCTTGACCGGTCTTCTGCTGTCATATCATTCACTACATAGTACTTTATAACTAAACTGTAACACACATTACTTGCCTC	TTAGTACTCTATAGCATGTAACGTCAAGTCAGAGAAGGAATTGATGATCCCAATACAACAGAT
YML089C	CATCGTGAATTAAGTTCCGGAAATGCGTAGAAAG	AGGGAATAACAACAAATTGGAAATGTGCGGCTAG	ATTACGCTAGCCGCACATTTCCAATTTGTTGTTATTCCCTAAAGTTTTCCACATAATAAACCAAGACAACAGGATTGTTTCACACATTACTTGCCTC	TCACGGATCAATTTTATAAAGCATACAACTAAAGAGAAAAGTGTAGATCCCAATACAACAGAT
YPL033C	CCAACCTTGTCCTCATCAAGTCAAATGGCGAATATGGCTT	GTCAGATTTTTGGGCTCTATTACTAGTGGACCTGTGCTTC	GAAGCACAGGTCCACTAGTAATAGAGCCCAAAAATCTGACGGGTACTACAAATCGAAGTAACAGTGATAAAATTGCTAAGCACACATTACTTGCCTC	TTAAGTAAAAGAGCTTTTGAAACCAGTTATCAAAAGAATATCACCGATCCCAATACAACAGAT
