# Supplementary material for: A Tool for Multiple Targeted Genome Deletions that Is Precise, Scar-Free, and Suitable for Automation
Source: PLoS One. 2015 Dec 2;10(12):e0142494. doi: 10.1371/journal.pone.0142494 (PMC4668057; doi:10.1371/journal.pone.0142494)
Supplement: S1 Sequence Data — Sequence results for the four strains with confirmed deletions. (ZIP) [file pone.0142494.s027.zip]

Archive with 13 entries (12 files):
- S1_Sequence_Data/
- S1_Sequence_Data/YHR163W_F.ab1
- S1_Sequence_Data/YHR163W_R.ab1
- S1_Sequence_Data/YJL134W_F.ab1
- S1_Sequence_Data/YJL134W_R.ab1
- S1_Sequence_Data/YNL169C_F_1.ab1
- S1_Sequence_Data/YNL169C_F_2.ab1
- S1_Sequence_Data/YNL169C_R_1.ab1
- S1_Sequence_Data/YNL169C_R_2.ab1
- S1_Sequence_Data/YPR073C_F_1.ab1
- S1_Sequence_Data/YPR073C_F_2.ab1
- S1_Sequence_Data/YPR073C_R_1.ab1
- S1_Sequence_Data/YPR073C_R_2.ab1
