# Supplementary material for: A Tool for Multiple Targeted Genome Deletions that Is Precise, Scar-Free, and Suitable for Automation
Source: PLoS One. 2015 Dec 2;10(12):e0142494. doi: 10.1371/journal.pone.0142494 (PMC4668057; doi:10.1371/journal.pone.0142494)
Supplement: S1 Alignments — Alignments of sequencing results with expected sequence after the deletion. (ZIP) [file pone.0142494.s028.zip]

Archive with 11 entries (8 files):
- S1_Alignments/
- S1_Alignments/YHR163Wdeletant.txt
- __MACOSX/
- __MACOSX/S1_Alignments/
- __MACOSX/S1_Alignments/._YHR163Wdeletant.txt
- S1_Alignments/YJL134Wdeletant.txt
- __MACOSX/S1_Alignments/._YJL134Wdeletant.txt
- S1_Alignments/YNL169Cdeletant.txt
- __MACOSX/S1_Alignments/._YNL169Cdeletant.txt
- S1_Alignments/YPR073Cdeletant.txt
- __MACOSX/S1_Alignments/._YPR073Cdeletant.txt
