# Supplementary material for: A Tool for Multiple Targeted Genome Deletions that Is Precise, Scar-Free, and Suitable for Automation
Source: PLoS One. 2015 Dec 2;10(12):e0142494. doi: 10.1371/journal.pone.0142494 (PMC4668057; doi:10.1371/journal.pone.0142494)
Supplement: S1 Alignments — Alignments of sequencing results with expected sequence after the deletion. (ZIP) [file pone.0142494.s028.zip › S1_Alignments/YHR163Wdeletant.txt]

>HTL_56~3 sequence exported from edited chromas file
AGGGGGAGCGATCTATATCGCAATTGTGTAGCTATATTCTCAGCGGCGCCGACGAAAGCA
AAAAGGAAATTACTGCGGGCAGATAAACGCCGAATTTACAACTCGAAACTTTGCTTTGTC
AAAGATATGTACGTAAGCATATATATCCGGATTGTATAATATTCATAAAATAGTAAAGTA
TATTTTCTTTGCGCGGTGTTATAATTTGCTCTTTTGCATTTTTCCGTTTTTTTCTTACCT
TCTTATCCCCGACAATGGTAATAGTGGTATATTATATAAAGAGGGAAGGCCTCGAGGATA
ATAGAAGGCAATGCACCATCAATTGCTTTACCCCTGGTCCGCGACAAAAAAGACACACTG
CGAGCTTTCGAACCTCAGATGCTAATATTACGTGTTATATATACCAAACTTTATAAAATG
ACATAGATATTTTATGCTGTGATAGCTTTCCTGTTATGGAGAAGCTCTTCTTATTCCCCC
TGTCAACTTTCATACTCTTGTAGAATTtCCTTTATGATAGGTTTATCGCTTACGAATTTA
GACTTTGATGTGATGGGTTTGGCACCTGtTCTTTTTTCACACCTTTTGCGTGCCTCATCA

>HTL_56~4 rev compl sequence exported from edited chromas file
CGAGGGGGTGGGGGGGAAGATTCTTTGCGCGGGAAAAAGAGTTGCTCTTttGCAtTTTTC
CGTTTTTTTCTTACCTTCTTATCCCCGACAATGGTAATAGTGGTATATTATATAAAGAGG
GAAGGCCTCGAGGATAATAGAAGGCAATGCACCATCAATTGCTTTACCCCTGGTCCGCGA
CAAAAAAGACACACTGCGAGCTTTCGAACCTCAGATGCTAATATTACGTGTTATATATAC
CAAACTTTATAAAATGACATAGATATTTTATGCTGTGATAGCTTTCCTGTTATGGAGAAG
CTCTTCTTATTCCCCCTGTCAACTTTCATACTCTTGTAGAATTTCCTTTATGATAGGTTT
ATCGCTTACGAATTTAGACTTTGATGTGATGGGTTTGGCACCTGTTCTTTTCCACAACCT
TTGCGTGCCCTCAATCAAAAGGGGT

>HTL_56~3 edited sub-sequence for alignment
TTGCTCTTTTGCATTTTTCCGTTTTTTTCTTACCT
TCTTATCCCCGACAATGGTAATAGTGGTATATTATATAAAGAGGGAAGGCCTCGAGGATA
ATAGAAGGCAATGCACCATCAATTGCTTTACCCCTGGTCCGCGACAAAAAAGACACACTG
CGAGCTTTCGAACCTCAGATGCTAATATTACGTGTTATATATACCAAACTTTATAAAATG
ACATAGATATTTTATGCTGTGATAGCTTTCCTGTTATGGAGAAGCTCTTCTTATTCCCCC
TGTCAACTTTCATACTCTTGTAGAATTtCCTTTATGATAGGTTTATCGCTTACGAATTTA
GACTTTGATGTGATGGGTTTGGCACCTGtTCTTTT


>HTL_56~4 rev compl edited sub-sequence for alignment
TTGCTCTTttGCAtTTTTC
CGTTTTTTTCTTACCTTCTTATCCCCGACAATGGTAATAGTGGTATATTATATAAAGAGG
GAAGGCCTCGAGGATAATAGAAGGCAATGCACCATCAATTGCTTTACCCCTGGTCCGCGA
CAAAAAAGACACACTGCGAGCTTTCGAACCTCAGATGCTAATATTACGTGTTATATATAC
CAAACTTTATAAAATGACATAGATATTTTATGCTGTGATAGCTTTCCTGTTATGGAGAAG
CTCTTCTTATTCCCCCTGTCAACTTTCATACTCTTGTAGAATTTCCTTTATGATAGGTTT
ATCGCTTACGAATTTAGACTTTGATGTGATGGGTTTGGCACCTGTTCTTTT

>Expected in-frame deletion for YHR163W
GTAGAATTGCCAACTACAGGATACGGAATGGCGACTCTATATCGCAATTGTGTAGCTATATTCTCAGCGGCGCCGACGAAAGCAAAAAGGAAATTACTACGGGCAGATAAACGCCGAATTTACAACTCGAAACTTTGCTTTGTCAAAGATATGTACGTAAGCATATATATCCGGATTGTATAATATTCATAAAATAGTAAAGTATATTTTCTTTGCGCGGTGTTATAATTTGCTCTTTTGCATTTTTCCGTTTTTTTCTTACCTTTTTATCCCCGACAATGGTAATAGTGGTATATTATATAAAGAGGAAAGGCCTCGAGGATAATAGAAGGCAATGCACCATCAATTGCTTTACCCCTGGTCCGCGACAAAAAGACACACATGCGAGCTTTCGAACCTCAGATGCTAATATTACGTGTTATATATACCAAACTTTATAAAATGACATAGATATTTTATGCTGTGATAGCTTTCCTGTTATGGAGAAGCTCTTCTTATTCCCCCTGTCAACTTTCATACTCTTGTAGAATTTCCTTTATGATAGGTTTATCGCTTACGAATTTAGACTTTGATGTGATGGGTTTGGCACCTGTTCTTTTTCCACAACCTTTGCGTGCCTCATCAATAGCGTTTGATCTGTCGGGAAATTTGTATTTGTA


Aligned sequences (ClustalW at http://www.ebi.ac.uk/Tools/msa/clustalw2/) 

HTL_56~4        CGAGGGGGTGGGGGGGAAGATTCTTTGCGCGGGAAAAAGAGTTGCTCTTTTGCATTTTTC 60
HTL_56~3        -----------------------------------------TTGCTCTTTTGCATTTTTC 19
                                                         *******************

HTL_56~4        CGTTTTTTTCTTACCTTCTTATCCCCGACAATGGTAATAGTGGTATATTATATAAAGAGG 120
HTL_56~3        CGTTTTTTTCTTACCTTCTTATCCCCGACAATGGTAATAGTGGTATATTATATAAAGAGG 79
                ************************************************************

HTL_56~4        GAAGGCCTCGAGGATAATAGAAGGCAATGCACCATCAATTGCTTTACCCCTGGTCCGCGA 180
HTL_56~3        GAAGGCCTCGAGGATAATAGAAGGCAATGCACCATCAATTGCTTTACCCCTGGTCCGCGA 139
                ************************************************************

HTL_56~4        CAAAAAAGACACACTGCGAGCTTTCGAACCTCAGATGCTAATATTACGTGTTATATATAC 240
HTL_56~3        CAAAAAAGACACACTGCGAGCTTTCGAACCTCAGATGCTAATATTACGTGTTATATATAC 199
                ************************************************************

HTL_56~4        CAAACTTTATAAAATGACATAGATATTTTATGCTGTGATAGCTTTCCTGTTATGGAGAAG 300
HTL_56~3        CAAACTTTATAAAATGACATAGATATTTTATGCTGTGATAGCTTTCCTGTTATGGAGAAG 259
                ************************************************************

HTL_56~4        CTCTTCTTATTCCCCCTGTCAACTTTCATACTCTTGTAGAATTTCCTTTATGATAGGTTT 360
HTL_56~3        CTCTTCTTATTCCCCCTGTCAACTTTCATACTCTTGTAGAATTTCCTTTATGATAGGTTT 319
                ************************************************************

HTL_56~4        ATCGCTTACGAATTTAGACTTTGATGTGATGGGTTTGGCACCTGTTCTTTTCCACAACCT 420
HTL_56~3        ATCGCTTACGAATTTAGACTTTGATGTGATGGGTTTGGCACCTGTTCTTTT--------- 370
                ***************************************************         

HTL_56~4        TTGCGTGCCCTCAATCAAAAGGGGT 445
HTL_56~3        -------------------------


Alignment of PCR product from DYHR163W strain with the expected product

DYHR163W        ------------------------------------------------------------
Expected        GTAGAATTGCCAACTACAGGATACGGAATGGCGACTCTATATCGCAATTGTGTAGCTATA 60
                                                                            
DYHR163W        ------------------------------------------------------------
Expected        TTCTCAGCGGCGCCGACGAAAGCAAAAAGGAAATTACTACGGGCAGATAAACGCCGAATT 120
                                                                            
DYHR163W        ------------------------------------------------------------
Expected        TACAACTCGAAACTTTGCTTTGTCAAAGATATGTACGTAAGCATATATATCCGGATTGTA 180
                                                                            
DYHR163W        -------------------------------------------------TTGCTCTTTTG 11
Expected        TAATATTCATAAAATAGTAAAGTATATTTTCTTTGCGCGGTGTTATAATTTGCTCTTTTG 240
                                                                 ***********
DYHR163W        CATTTTTCCGTTTTTTTCTTACCTTCTTATCCCCGACAATGGTAATAGTGGTATATTATA 71
Expected        CATTTTTCCGTTTTTTTCTTACCTTTTTATCCCCGACAATGGTAATAGTGGTATATTATA 300
                ************************* **********************************

DYHR163W        TAAAGAGGGAAGGCCTCGAGGATAATAGAAGGCAATGCACCATCAATTGCTTTACCCCTG 131
Expected        TAAAGAGGAAAGGCCTCGAGGATAATAGAAGGCAATGCACCATCAATTGCTTTACCCCTG 360
                ******** ***************************************************

DYHR163W        GTCCGCGACAAAAAAGACACAC-TGCGAGCTTTCGAACCTCAGATGCTAATATTACGTGT 190
Expected        GTCCGCGACAAAAA-GACACACATGCGAGCTTTCGAACCTCAGATGCTAATATTACGTGT 419
                ************** ******* *************************************

DYHR163W        TATATATACCAAACTTTATAAAATGACATAGATATTTTATGCTGTGATAGCTTTCCTGTT 250
Expected        TATATATACCAAACTTTATAAAATGACATAGATATTTTATGCTGTGATAGCTTTCCTGTT 479
                ************************************************************

DYHR163W        ATGGAGAAGCTCTTCTTATTCCCCCTGTCAACTTTCATACTCTTGTAGAATTTCCTTTAT 310
Expected        ATGGAGAAGCTCTTCTTATTCCCCCTGTCAACTTTCATACTCTTGTAGAATTTCCTTTAT 539
                ************************************************************

DYHR163W        GATAGGTTTATCGCTTACGAATTTAGACTTTGATGTGATGGGTTTGGCACCTGTTCTTTT 370
Expected        GATAGGTTTATCGCTTACGAATTTAGACTTTGATGTGATGGGTTTGGCACCTGTTCTTTT 599
                ************************************************************

DYHR163W        ------------------------------------------------------------
Expected        TCCACAACCTTTGCGTGCCTCATCAATAGCGTTTGATCTGTCGGGAAATTTGTATTTGTA 659


- No additional A in the chromas traces

2 PCR errors?
