# Supplementary material for: A Tool for Multiple Targeted Genome Deletions that Is Precise, Scar-Free, and Suitable for Automation
Source: PLoS One. 2015 Dec 2;10(12):e0142494. doi: 10.1371/journal.pone.0142494 (PMC4668057; doi:10.1371/journal.pone.0142494)
Supplement: S1 Alignments — Alignments of sequencing results with expected sequence after the deletion. (ZIP) [file pone.0142494.s028.zip › S1_Alignments/YJL134Wdeletant.txt]

>HTA2F6~1 sequence exported from chromatogram file
CACCCAGCCGCATTCCCCCTGCCCAATGTGCAAATGTTTCTTAGTACCAAATTGAACTAC
TGCCTTTATCATGTGACTGAACTACGCTTGGCTGTTTTGTTTTTCCCTCACCTTGCGCTA
AAGTTGTCGTCACATTATAAGGGCAGTAAGAAAAAGCAGAGTTTAAGAAAGTTTGTTTAC
ATACAACCATCACGTAGAGGAAATTCTTCAAACCTACCAGACCAGCGGACACAAGCCATT
TGTATAGATAAAAAAACAAAAGGAACAAAAAAAAAAAATTAACCAAATGGTTGGGAAATT
GTTCCCTTTTCTAATTAAATTCTTTAAAAAAAATTTTGAAACTAAAAAACCCTGGTGGTA
AAAAATTTGGGGGCCCCTCCCCGGGCCCCCAAAAAAAAAAAGGGTAAAATTCTTCTCCTT
AAAAAACCGGGGAAAAAAAAGGGAAAAATAAAAACCCCCCCCCTTTTTTGGGGCGGGGGA
AAAGGTTTTTTTGTTGTTTGTGGGGGAAACAAGGGGCCCACAGGTTTTGTGTTTTTCTTT
TTATAAAACAAAAATAAAA

>HTA0C8~1 reverse complement sequence exported from chromatogram file
TTTTTTTTTTTTCCGGAAAACCAGGGAAAAAAGGTGCAAAAAAATGTTTTTTAGACCAAA
ATGAAACACCGCCTTTTTCAAGGGAAAGAAATACGGTTGGGTGTTTTTTTTTTCCCCCCC
CCCGCGCCAAAGGTGGGGGCCCCTTTTAAGGGCCGTAAAAAAAAACCGAGTTTTAAAAAA
TTTTTTTTCAAACCACCCCCCCGGGGGGGGAATTTTTTCAACCCTCCCCGCCCGGGGGCC
CCAACCCTTTTTTTTGGTTAAAAAAAAAAAGGGACAAAAAAAAAAAAATAGACAAAATGT
AGTGTAAATGTATCCGTTTCTAAATTAAGTACTTATAAAAAAATATGTAACTGAAAAAGT
CATGTTGTATAAAAATTTGAGGCACCGTACCAGGACCCCAAAAGAAGAATAGGTTAAAGT
CATCATCATTAATAAACCAGGAAAGAAAAGAGCATAATTAAGATACGCCTACAACTTTGG
CGCGTGAGCCAAGTGTCTTCTGGTAGCTAGTGAGGCATTCAAAGGACCAT

>HTA2F6~1 sequence exported from chromatogram file truncated
AAATGTTTCTTAGTACCAAATTGAACTAC
TGCCTTTATCATGTGACTGAACTACGCTTGGCTGTTTTGTTTTTCCCTCACCTTGCGCTA
AAGTTGTCGTCACATTATAAGGGCAGTAAGAAAAAGCAGAGTTTAAGAAAGTTTGTTTAC
ATACAACCATCACGTAGAGGAAATTCTTCAAACCTACCAGACCAGCGGACACAAGCCATT
TGTATAGATAAAAAAACAAAAGGAACAAAAAAAAAAAA

>HTA0C8~1 reverse complement sequence exported from chromatogram file edited
TACGGTTGGcTGTTTTgTTTTTCCCtCaC
CttGCGCtAAAGtTGtcGtCaCaTTaTAAGGGCaGTAAgAAAAAgcaGAGTTTAAgAAAg
TTTgTTTaCAtACaACCatCaCGtaGaGGaAATTcTTcaAACCtaCCaGaCCaGcGGaCa
CaAgCCaTTTgTaTaGaTaAAAAAAcAAAAGGaACAAAAAAAAAAAAATAGACAAAATGT
AGTGTAAATGTATCCGTTTCTAAATTAAGTACTTATAAAAAAATATGTAACTGAAAAAGT
CATGTTGTATAAAAATTTGAGGCACCGTACCAGGACCCCAAAAGAAGAATAGGTTAAAGT
CATCATCATTAATAAACCAGGAAAGAAAAGAGCATAATTAAGATACGCCTACAACTTTGG
CGCGTGAGCCAAGTGTCTTCTGGTAGCTAGTGAGGCATTCAAAGGACCAT

CLUSTAL 2.1 multiple sequence alignment


HTA2F6~1        AAATGTTTCTTAGTACCAAATTGAACTACTGCCTTTATCATGTGACTGAACTACGCTTGG 60
HTA0C8~1        ---------------------------------------------------TACGGTTGG 9
                                                                   **** ****

HTA2F6~1        CTGTTTTGTTTTTCCCTCACCTTGCGCTAAAGTTGTCGTCACATTATAAGGGCAGTAAGA 120
HTA0C8~1        CTGTTTTGTTTTTCCCTCACCTTGCGCTAAAGTTGTCGTCACATTATAAGGGCAGTAAGA 69
                ************************************************************

HTA2F6~1        AAAAGCAGAGTTTAAGAAAGTTTGTTTACATACAACCATCACGTAGAGGAAATTCTTCAA 180
HTA0C8~1        AAAAGCAGAGTTTAAGAAAGTTTGTTTACATACAACCATCACGTAGAGGAAATTCTTCAA 129
                ************************************************************

HTA2F6~1        ACCTACCAGACCAGCGGACACAAGCCATTTGTATAGATAAAAAAACAAAAGGAACAAAAA 240
HTA0C8~1        ACCTACCAGACCAGCGGACACAAGCCATTTGTATAGATAAAAAAACAAAAGGAACAAAAA 189
                ************************************************************

HTA2F6~1        AAAAAAA----------------------------------------------------- 247
HTA0C8~1        AAAAAAAATAGACAAAATGTAGTGTAAATGTATCCGTTTCTAAATTAAGTACTTATAAAA 249
                *******                                                     

HTA2F6~1        ------------------------------------------------------------
HTA0C8~1        AAATATGTAACTGAAAAAGTCATGTTGTATAAAAATTTGAGGCACCGTACCAGGACCCCA 309
                                                                            

HTA2F6~1        ------------------------------------------------------------
HTA0C8~1        AAAGAAGAATAGGTTAAAGTCATCATCATTAATAAACCAGGAAAGAAAAGAGCATAATTA 369
                                                                            

HTA2F6~1        ------------------------------------------------------------
HTA0C8~1        AGATACGCCTACAACTTTGGCGCGTGAGCCAAGTGTCTTCTGGTAGCTAGTGAGGCATTC 429
                                                                            

HTA2F6~1        ----------
HTA0C8~1        AAAGGACCAT 439

Consensus

>YJL134W 
AAATGTTTCTTAGTACCAAATTGAACTACTGCCTTTATCATGTGACTGAACTACGCTTGG
CTGTTTTGTTTTTCCCTCACCTTGCGCTAAAGTTGTCGTCACATTATAAGGGCAGTAAGA
AAAAGCAGAGTTTAAGAAAGTTTGTTTACATACAACCATCACGTAGAGGAAATTCTTCAA
ACCTACCAGACCAGCGGACACAAGCCATTTGTATAGATAAAAAAACAAAAGGAACAAAAA
AAAAAAAATAGACAAAATGTAGTGTAAATGTATCCGTTTCTAAATTAAGTACTTATAAAA
AAATATGTAACTGAAAAAGTCATGTTGTATAAAAATTTGAGGCACCGTACCAGGACCCCA
AAAGAAGAATAGGTTAAAGTCATCATCATTAATAAACCAGGAAAGAAAAGAGCATAATTA
AGATACGCCTACAACTTTGGCGCGTGAGCCAAGTGTCTTCTGGTAGCTAGTGAGGCATTC
AAAGGACCAT


>Expected
ATATTCATTTCACGAATAACAAGGCAAAAATGTTGCAAAAAATGTTTCTTAGTACCAAATTGAACTACTGCCTTTATCATGTGACTGAACTACGCTTGGCTGTTTTGTTTTTCCCTCACCTTGCGCTAAAGTTGTCGTCACATTATAAGGGCAGTAAGAAAAAGCAGAGTTTAAGAAAGTTTGTTTACATACAACCATCACGTAGAGGAAATTCTTCAAACCTACCAGACCAGCGGACACAAGCCATTTGTATAGATAAAAAACAAAAGGAACAAAAAAAAAAAAATAGACAAAATGTAGTGTAAATGTATCCGTTTCTAAATTAAGTACTTATAAAAAAATATGTAACTGAAAAAGTCATGTTGTATAAAAATTTGAGGCACCGTACCAGGACCCCAAAAGAAGAATAGGTTAAAGTCATCATCATTAATAAACCAGGAAAGAAAAGAGCATAATTAAGATACGCCTACAACTTTGGCGCGTGAGCCAAGTGTCTTCTGGTAGCTAGTGAGGCACTCAAGGGACCATATGTCTTGGCATTTTCTCTATATTCC


CLUSTAL 2.1 multiple sequence alignment at http://www.ebi.ac.uk/Tools/msa/clustalw2/ 


CLUSTAL 2.1 multiple sequence alignment


DYJL134W        ---------------------------------------AAATGTTTCTTAGTACCAAAT 21
Expected        ATATTCATTTCACGAATAACAAGGCAAAAATGTTGCAAAAAATGTTTCTTAGTACCAAAT 60
                                                       *********************

DYJL134W        TGAACTACTGCCTTTATCATGTGACTGAACTACGCTTGGCTGTTTTGTTTTTCCCTCACC 81
Expected        TGAACTACTGCCTTTATCATGTGACTGAACTACGCTTGGCTGTTTTGTTTTTCCCTCACC 120
                ************************************************************

DYJL134W        TTGCGCTAAAGTTGTCGTCACATTATAAGGGCAGTAAGAAAAAGCAGAGTTTAAGAAAGT 141
Expected        TTGCGCTAAAGTTGTCGTCACATTATAAGGGCAGTAAGAAAAAGCAGAGTTTAAGAAAGT 180
                ************************************************************

DYJL134W        TTGTTTACATACAACCATCACGTAGAGGAAATTCTTCAAACCTACCAGACCAGCGGACAC 201
Expected        TTGTTTACATACAACCATCACGTAGAGGAAATTCTTCAAACCTACCAGACCAGCGGACAC 240
                ************************************************************

DYJL134W        AAGCCATTTGTATAGATAAAAAAACAAAAGGAACAAAAAAAAAAAAATAGACAAAATGTA 261
Expected        AAGCCATTTGTATAGATAAAAAAACAAAAGGAACAAAAAAAAAAAAATAGACAAAATGTA 299
                ************************************************************

DYJL134W        GTGTAAATGTATCCGTTTCTAAATTAAGTACTTATAAAAAAATATGTAACTGAAAAAGTC 321
Expected        GTGTAAATGTATCCGTTTCTAAATTAAGTACTTATAAAAAAATATGTAACTGAAAAAGTC 359
                ************************************************************

DYJL134W        ATGTTGTATAAAAATTTGAGGCACCGTACCAGGACCCCAAAAGAAGAATAGGTTAAAGTC 381
Expected        ATGTTGTATAAAAATTTGAGGCACCGTACCAGGACCCCAAAAGAAGAATAGGTTAAAGTC 419
                ************************************************************

DYJL134W        ATCATCATTAATAAACCAGGAAAGAAAAGAGCATAATTAAGATACGCCTACAACTTTGGC 441
Expected        ATCATCATTAATAAACCAGGAAAGAAAAGAGCATAATTAAGATACGCCTACAACTTTGGC 479
                ************************************************************

DYJL134W        GCGTGAGCCAAGTGTCTTCTGGTAGCTAGTGAGGCATTCAAAGGACCAT----------- 490
Expected        GCGTGAGCCAAGTGTCTTCTGGTAGCTAGTGAGGCACTCAAGGGACCATATGTCTTGGCA 539
                ************************************ **** *******           

DYJL134W        ---------------
Expected        TTTTCTCTATATTCC 554
