# Supplementary material for: A Tool for Multiple Targeted Genome Deletions that Is Precise, Scar-Free, and Suitable for Automation
Source: PLoS One. 2015 Dec 2;10(12):e0142494. doi: 10.1371/journal.pone.0142494 (PMC4668057; doi:10.1371/journal.pone.0142494)
Supplement: S1 Alignments — Alignments of sequencing results with expected sequence after the deletion. (ZIP) [file pone.0142494.s028.zip › S1_Alignments/YNL169Cdeletant.txt]

CLUSTAL 2.0.11 multiple sequence alignment


expected                            GTAATCACATATCACATGCAGGGTAACCAGCACCTTTTTGGTGTTTTTTC
HTL_5704_seq-2_180211_69-74F_E      -----------------------------------TTGGGGTGTTTTTTT
                                                                       **  ********** 

expected                            A-AATCTCGAGGTCAAGGGACATCTAAAGCAGGCACAAGCATGTGGAAAA
HTL_5704_seq-2_180211_69-74F_E      TCAATCTCGAGGTCA-GGGACATCTAAAGCAGGCACAAGCATGTGGAAAA
                                      ************* **********************************

expected                            TTTGTTC-TTCACCTATAATATAAAACAGCTTACTCACAAAAGAGACGCC
HTL_5704_seq-2_180211_69-74F_E      TTTGTCCCTTCACCTATAATGTAAAACAGCTTACTCACAAAAGAGACGCC
                                    ***** * ************ *****************************

expected                            TAGAGGTACGTAGCGCTTTAAGGACTCTTCAGCCAGTTGTTAGCAGATCG
HTL_5704_seq-2_180211_69-74F_E      TAGAGGTACGTAGCGCTTTAAGGACTCTTCAGCCAGTTGTTAGCAGATCG
                                    **************************************************

expected                            CTCAAATCCTTCTTGGTCGTTATTTTTTGAAGAAGAAGGAAAAGCAAAGC
HTL_5704_seq-2_180211_69-74F_E      CTCAAATCCTTCTTGGTCGTTATTTTTTGAAGAAGAAGGAAAAGCAAAGC
                                    **************************************************

expected                            CAGCAAGCAATCATATGTAAAGTTAGCATTTATTTTGCTGTATATAGTAT
HTL_5704_seq-2_180211_69-74F_E      CAGCAAGCAATCATATGTAAAGTTAGCATTTATTTTGCTGTATATAGTAT
                                    **************************************************

expected                            TATCTGCACACTTTGATTTAATTCTTCTTTTGGAGGTATGTAAAATTATA
HTL_5704_seq-2_180211_69-74F_E      TATCTGCACACTTTGATTTAATTCTTCTTTTGGAGGTATGTAAAATTATA
                                    **************************************************

expected                            CGCTGTACATTTTTCAGATTGGACTTGTTAGATGTAAACTTTAGATTAAA
HTL_5704_seq-2_180211_69-74F_E      CGCTGTACATTTTTCAGATTGGACTTGTTAGATGTAAACTTTAGATTAAC
                                    ************************************************* 

expected                            GATGTTCGTCTGAAGAATTTTAGCCATGTCATGTACCCCTTTCATAAACC
HTL_5704_seq-2_180211_69-74F_E      GATGTTTTTCTGAACAACTCTAGCCTTGTCATGTACCCCTTTCATAAACC
                                    ******  ****** ** * ***** ************************

expected                            AAGTTATACACAAAGATTACACCTTACCCCAGTTTTGGAACCTTTTAAAG
HTL_5704_seq-2_180211_69-74F_E      AAGTTCTCTCCACTGTTTCCCCCCTC------------------------
                                    ***** *   **  * ** * ** *                         

expected                            CTAGTCTTAGATACCCAAATAAATATTCTTGAGTTTTGCATTATTCATCA
HTL_5704_seq-2_180211_69-74F_E      --------------------------------------------------
                                                                                      
