# Supplementary material for: A Tool for Multiple Targeted Genome Deletions that Is Precise, Scar-Free, and Suitable for Automation
Source: PLoS One. 2015 Dec 2;10(12):e0142494. doi: 10.1371/journal.pone.0142494 (PMC4668057; doi:10.1371/journal.pone.0142494)
Supplement: S1 Alignments — Alignments of sequencing results with expected sequence after the deletion. (ZIP) [file pone.0142494.s028.zip › S1_Alignments/YPR073Cdeletant.txt]

CLUSTAL 2.0.11 multiple sequence alignment


HTL_5684-seq-1_140211_75-5_2F_      -----------------------------------TTTTTATAGGTGTAC
HTL_5684-seq-1_140211_77-5_1F_      -----GGTTCCATCCTGATAATTTTTTTTATCTCTCTTATATAGGTGTAC
expected                            AACAATATTCCAAACACTCAGTCCTTTTCCTTCTTATATTATAGGTGTAC
                                                                        *  ***********

HTL_5684-seq-1_140211_75-5_2F_      GTATTATAGAAAAATTTCAATGATTACTTTTTCTTTCTTTTTCCTTGTAC
HTL_5684-seq-1_140211_77-5_1F_      GTATTATAGAAAAATTTCAATGATTACTTTTTCTTTCTTTTTCCTTGTAC
expected                            GTATTATAGAAAAATTTCAATGATTACTTTTTCTTTCTTTTTCCTTGTAC
                                    **************************************************

HTL_5684-seq-1_140211_75-5_2F_      CAGCACATGGCCGAGCTTGAATGTTAAACCCTTCGAGAGAATCACACCAT
HTL_5684-seq-1_140211_77-5_1F_      CAGCACATGGCCGAGCTTGAATGTTAAACCCTTCGAGAGAATCACACCAT
expected                            CAGCACATGGCCGAGCTTGAATGTTAAACCCTTCGAGAGAATCACACCAT
                                    **************************************************

HTL_5684-seq-1_140211_75-5_2F_      TCAAGTATAAAGCCAATAAAGAATATAACTCCTAAAAGGCTAATTGAAAC
HTL_5684-seq-1_140211_77-5_1F_      TCAAGTATAAAGCCAATAAAGAATATAACTCCTAAAAGGCTAATTGAAAC
expected                            TCAAGTATAAAGCCAATAAAGAATATAACTCCTAAAAGGCTAATTGAAAC
                                    **************************************************

HTL_5684-seq-1_140211_75-5_2F_      CCTGTGATTTTTGATAAGCGATAGAAAACTGAGAAGGGAAAGTTAACACG
HTL_5684-seq-1_140211_77-5_1F_      CCTGTGATTTTTGATAAGCGATAGAAAACTGAGAAGGGAAAGTTAACACG
expected                            CCTGTGATTTTTGATAAGCGATAGAAAACTGAGAAGGGAAAGTTAACACG
                                    **************************************************

HTL_5684-seq-1_140211_75-5_2F_      AAAGCTAGCAAGTAATGATGGTGCGGTCTACATCGAGTAAAAAGATAATA
HTL_5684-seq-1_140211_77-5_1F_      AAAGCTAGCAAGTAATGATGGTGCGGTCTACATCGAGTAAAAAGATAATA
expected                            AAA-CTAGCAAGTAATGATGGTGCGGTCTACATCGAGTAAAAAGATAATA
                                    *** **********************************************

HTL_5684-seq-1_140211_75-5_2F_      TGTGAAGGTGAAGTTAAAGAGTACAAATTGGAGATTTTGAATACTACATT
HTL_5684-seq-1_140211_77-5_1F_      TGTGAAGGTGAAGTTAAAGAGTACAAATTGGAGATTTTGAATACTACATT
expected                            TGTGAAGGTGAAGTTAAAGAGTACAAATTGGAGATTTTGAATACTACATT
                                    **************************************************

HTL_5684-seq-1_140211_75-5_2F_      TACCTAGTAAATCACGATGAGAATTATATAAGTAAAAGGAAACTGTTTAC
HTL_5684-seq-1_140211_77-5_1F_      TACCTAGTAAATCACGATGAGAATTATATAAGTAAAAGGAAACTGTTTAC
expected                            TACCTAGTAAATCACGATGAGAATTATATAAGTAAAAGGAAACTGTTTAC
                                    **************************************************

HTL_5684-seq-1_140211_75-5_2F_      AGTTTTTCGAAATCTTCTTCATTATATACGAAGTCGTTACCGCAACGTCT
HTL_5684-seq-1_140211_77-5_1F_      AGTTTTTCGAAATCTTCTTCATTATATACGAAGTCGTTACCGCAACGTCT
expected                            AGTTTTTCGAAATCTTCTTCATTATATACGAAGTCGTTACCGCAACGTCT
                                    **************************************************

HTL_5684-seq-1_140211_75-5_2F_      CGCTAACCAACTTTTTTTATAATCAAAGTATCTCCATGATTCCTCCTCAG
HTL_5684-seq-1_140211_77-5_1F_      CGCTAACCAACTTTTTTTATAATCAAAGTATCTCCATGATTCCTCCTCAG
expected                            CGCTAACCAACTTTTTTTATAATCAAAGTATCTCCATGATTCCTCCTCAG
                                    **************************************************

HTL_5684-seq-1_140211_75-5_2F_      ATTTGCCCATTCCTGGTGGTAACTTTTCGATTTCTTTATAATACCAGCAG
HTL_5684-seq-1_140211_77-5_1F_      ATTTGCCCATTCCTGGTGGTAACTTTTCGATTTCTTTATAATACCAGCAG
expected                            ATTTGCCCATTCCTGGTGGTAACTTTTCGATTTCTTTATAATACCAGCAG
                                    **************************************************

HTL_5684-seq-1_140211_75-5_2F_      CGATCA
HTL_5684-seq-1_140211_77-5_1F_      CGATCA
expected                            CGATC-
                                    ***** 
