# Supplementary material for: A Tool for Multiple Targeted Genome Deletions that Is Precise, Scar-Free, and Suitable for Automation
Source: PLoS One. 2015 Dec 2;10(12):e0142494. doi: 10.1371/journal.pone.0142494 (PMC4668057; doi:10.1371/journal.pone.0142494)
Supplement: S1 Primer Sequences — Compressed CSV file of all primers and products for all ORFs in S. cerevisiae, S. pombe and L. lactis. (BZ2) [file pone.0142494.s030.bz2]

Archive with 1 entries (1 files):
- pone.0142494.s030
